# Supplementary material for: Wheat TaSPL13‐2B Improves Floret Fertility and Enhances Grain Number per Spikelet Through Jasmonic Acid Signalling Pathway
Source: Plant Biotechnol J. 2025 Nov 19;24(4):2056–75. doi: 10.1111/pbi.70463 (PMC13140700; doi:10.1111/pbi.70463)
Supplement: Supplementary file 2 — Table S1: Integration of information from 488 genes screened by RNA‐seq from JA‐treated spikes and different stages of spikes development. Table S2: GO enrichment analysis of the 488 genes. Table S3: Phenotypic analysis of T7 transgenic TaSPL13‐2B plants in the greenhouse. Table S4: Motif enrichment analysis from DAP‐seq data. Table S5: Go enrichment analysis combining DAP‐seq and down‐regulated gene expression. Table S6: Expression levels of TaJAZ genes in the wheat spikes. Table S7: Phenotypic analysis of T8 transgenic TaSPL13‐2B plants in the field in Hongshan, Hubei Province, China from October 2021 to May 2022. Table S8: Phenotypic analysis of T9 transgenic TaSPL13‐2B plants in the field in Hongshan, Hubei Province, China from October 2022 to May 2023. Table S9: Phenotypic analysis of T9 transgenic TaSPL13‐2B plants in the field in Xinzhou, Hubei Province, China from October 2022 to May 2023. Table S10: Primers used in this study. [file PBI-24-2056-s002.xlsx]

## Sheet: Title
Supporting Information
Tables S1-S10
Wheat TaSPL13-2B improves floret fertility and increases grain number per spikelet through jasmonic acid signaling pathway
Li Li†, Fu Shi†, Yaqiong Wang, Yanbin Guan, Ya’nan Wu, Ling Chen, Junli Chang, Mingjie Chen, Jun Xiao, Guangxiao Yang, Yuesheng Wang*, Guangyuan He*, and Yin Li*
Table S1	Integration of information from 488 genes screened by RNA-seq from JA-treated spikes and different stages of spikes development.
Table S2	GO enrichment analysis of the 488 genes.
Table S3	Phenotypic analysis of T7 transgenic TaSPL13-2B plants in the greenhouse.
Table S4	Motif enrichment analysis from DAP-seq data.
Table S5	Go enrichment analysis combining DAP-seq and down-regulated gene expression.
Table S6	Expression levels of TaJAZ genes in the wheat spikes.
Table S7	Phenotypic analysis of T8 transgenic TaSPL13-2B plants in the field in Hongshan, Hubei Province, China from October 2021 to May 2022.
Table S8	Phenotypic analysis of T9 transgenic TaSPL13-2B plants in the field in Hongshan, Hubei Province, China from October 2022 to May 2023.
Table S9	Phenotypic analysis of T9 transgenic TaSPL13-2B plants in the field in Xinzhou, Hubei Province, China from October 2022 to May 2023.
Table S10	Primers used in this study.

## Sheet: Table S1
Table S1 Integration of information from 488 genes screened by RNA-seq from JA-treated spikes and different stages of spikes development
Gene ID	TF or TR	Classification of TF/TR	Ortholog in rice	Description	RAP.DB.Gene.Symbol.Synonym.s.	RAP.DB.Gene.Name.Synonym.s.	CGSNL.Gene.Symbol	CGSNL.Gene.Name	Oryzabase.Gene.Symbol.Synonym.s.	Oryzabase.Gene.Name.Synonym.s.
TraesCS1A02G041300	-	-	Os12g0437800	Protease inhibitor MG1 (M. GRAMINICOLA-RESISTANCE GENE 1)-mediated nematode resistance MG1 is absent from Nipponbare (Susceptible)	MGBP1	MG1-BINDING PROTEIN 1	SCI1	SUBTILISIN/CHYMOTRYPSIN INHIBITOR 1	Sci1 PR6 OsSci1 OsPR6 MGBP1 OsMGBP1	pathogenesis-related 6 Subtilisin/chymotrypsin inhibitor 1 MG1-BINDING PROTEIN 1
TraesCS1A02G041400	-	-	Os12g0437800	Protease inhibitor MG1 (M. GRAMINICOLA-RESISTANCE GENE 1)-mediated nematode resistance MG1 is absent from Nipponbare (Susceptible)	MGBP1	MG1-BINDING PROTEIN 1	SCI1	SUBTILISIN/CHYMOTRYPSIN INHIBITOR 1	Sci1 PR6 OsSci1 OsPR6 MGBP1 OsMGBP1	pathogenesis-related 6 Subtilisin/chymotrypsin inhibitor 1 MG1-BINDING PROTEIN 1
TraesCS1A02G041500	-	-	NA	NA	NA	NA	NA	NA	NA	NA
TraesCS1A02G049100	-	-	NA	NA	NA	NA	NA	NA	NA	NA
TraesCS1A02G050700	-	-	Os02g0629800	Defensin-like protein Antimicrobial peptide Positive regulation of Cd accumulation in rice leaves Mediation of Cd efflux from cytosol into extracellular spaces via chelation Pathogen defense	CAL1 OsDEF7	cadmium accumulation in leaf 1 Cd Accumulation in Leaf 1 defensin 7	CAL1	CADMIUM ACCUMULATION IN LEAF 1	OsCPT1 CPT1 DEFL7 OsDEFL7 OsDf-NA7 Df-NA7 OsPR12 PR12 DEF7 OsDEF7 OsAFP1 AFP1 OsPDF2.2 PDF2.2	Cp-thionin 1 defensing-like 7 Pathogenesis related gene 12 cadmium accumulation in leaf 1 Cd accumulation in leaf 1
TraesCS1A02G059100	-	-	Os11g0614400	Similar to Patatin-like protein 1.	NA	NA	PPLAIITHETA	PATATIN-RELATED PHOSPHOLIPASE A II THETA	OspPLAIItheta pPLAIItheta	Patatin-related phospholipase A II theta
TraesCS1A02G060900	-	-	NA	NA	NA	NA	NA	NA	NA	NA
TraesCS1A02G078800	-	-	Os01g0371200	Similar to Glutathione-S-transferase 19E5NA.	NA	NA	GSTF1	PHI GLUTATHIONE S-TRANSFERASE 1	OsGSTF1 RGSI	NA
TraesCS1A02G085400	-	-	Os05g0142400	Conserved hypothetical protein.	NA	NA	NA	NA	NA	NA
TraesCS1A02G094700	-	-	Os05g0153300	Lipase class 3 domain containing protein.	NA	NA	NA	NA	NA	NA
TraesCS1A02G115700	-	-	Os05g0171900	Glyoxalase/bleomycin resistance protein/dioxygenase domain containing protein.	NA	NA	GLYI6	GLYOXALASE I-6	OsGLYI6 OsGLYI6.1 OsGLYI6.2 OsGLYI6.3 OsGLYI6.4 OsGLYI6.5	glyoxalase I-6
TraesCS1A02G143700	-	-	Os10g0457400	Similar to shugoshin-1.	NA	NA	NA	NA	NA	NA
TraesCS1A02G186100	-	-	Os10g0530900	Similar to Glutathione S-transferase GST 3NA (EC 2.5.1.18).	NA	NA	GSTU5NA	TAU GLUTATHIONE S-TRANSFERASE 5NA	OsGSTU5NA	glutathione transferase U5NA
TraesCS1A02G194200	-	-	Os10g0576600	Tetratricopeptide-like helical domain containing protein.	NA	NA	NA	NA	NA	NA
TraesCS1A02G196000	-	-	Os10g0577400	Conserved hypothetical protein.	NA	NA	NA	NA	NA	NA
TraesCS1A02G212600	-	-	Os10g0556100	Similar to beta-expansin EXPB4.	NA	NA	EXPB4	BETA-EXPANSIN 4	OsEXPB4 OsaEXPb1.7 EXPb1.7	Expansin-B4 Beta-expansin-4
TraesCS1A02G239600	-	-	Os05g0382600	Calcium-binding rice annexin protein Modulation of ROS production Mediation of ABA-induced Ca<sup>2+</sup> flux	OsANN4	annexin 4	ANN3	ANNEXIN 3	OsANN3 OsANN4 ANN4	Annexin 3
TraesCS1A02G256800	-	-	Os05g0409400	Microtubule-associated protein 65-5 Control of microtubule bundling	MAP65-5	microtubule-associated protein 65-5	NA	NA	NA	microtubule-associated protein 65 family MT-associated protein 65 family MAP65 gene family
TraesCS1A02G265700	-	-	NA	NA	NA	NA	NA	NA	NA	NA
TraesCS1A02G265800	-	-	NA	NA	NA	NA	NA	NA	NA	NA
TraesCS1A02G266000	-	-	Os05g0574100	Lipase class 3 family protein.	NA	NA	NA	NA	NA	class III lipase
TraesCS1A02G281000	-	-	Os05g0454500	Conserved hypothetical protein.	NA	NA	NA	NA	NA	NA
TraesCS1A02G282600	-	-	Os05g0456300	Aldose reductase.	NA	NA	AKR4C15	ALDO-KETO REDUCTASE 4C15	OsAKR4C15 OsALR1 ALR1	Aldo-Keto Reductase 4 subfamily C member 15 Aldo-Keto Reductase 4C15 aldose reductase 1
TraesCS1A02G287200	-	-	Os05g0462000	Similar to plant-specific domain TIGRNA1589 family protein.	NA	NA	NA	NA	NA	NA
TraesCS1A02G308900	-	-	Os05g0491200	Similar to SNF1 kinase complex anchoring protein (Fragment).	NA	NA	NA	NA	akin-b akin-beta	b-subunit of SnRK1 beta-subunit of SnRK1
TraesCS1A02G314100	-	-	Os05g0497150	Hypothetical conserved gene.	NA	NA	NA	NA	SMC4 OsSMC4	structural maintenance of chromosomes protein 4
TraesCS1A02G343300	TR	AUX/IAA	Os05g0523300	Auxin/indoleacetic acid (Aux/IAA) transcription factor Regulation of salt and drought tolerance	OsIAA18	Aux/IAA protein 18	IAA18	NA	OsIAA18	Aux/IAA protein 18
TraesCS1A02G363000	-	-	Os05g0462700	Similar to Histone H4.	NA	NA	NA	NA	NA	NA
TraesCS1A02G369600	-	-	Os05g0548900	Similar to Phosphoethanolamine methyltransferase.	NA	NA	NA	NA	OsPEAMT2	Phosphoethanolamine N-Methyltransferase 2
TraesCS1A02G372300	TF	AP2/ERF->AP2/ERF-RAV	Os05g0549800	RAV family protein Regulation of carpel development Control of seed size	OsRAV12	RELATED TO ABI3 AND VP1 12	AP2/EREBP96	APETALA2/ETHYLENE-RESPONSIVE ELEMENT BINDING PROTEIN 96	AP2/EREBP#NA96 OsRAV12 RAV12 OsEREBP96 EREBP96	APETALA2/ethylene-responsive element binding protein 96 RAV transcription factor 12
TraesCS1A02G390500	-	-	Os02g0579800	Similar to Fw2.2.	NA	NA	FWL2	FRUIT-WEIGHT2.2-LIKE 2	OsFWL2 OsPCR1 PCR1 OsFWL1 FWL1	FW2.2-like 2 plant cadmium resistance protein 1 FW2.2-Like 1
TraesCS1A02G410700	TF	WRKY	Os05g0571200	WRKY transcription factor Regulation of defence response	OsWRKY19	NA	WRKY19	WRKY GENE 19	OsWRKY19	Rice WRKY gene19
TraesCS1B02G034000	-	-	Os12g0437800	Protease inhibitor MG1 (M. GRAMINICOLA-RESISTANCE GENE 1)-mediated nematode resistance MG1 is absent from Nipponbare (Susceptible)	MGBP1	MG1-BINDING PROTEIN 1	SCI1	SUBTILISIN/CHYMOTRYPSIN INHIBITOR 1	Sci1 PR6 OsSci1 OsPR6 MGBP1 OsMGBP1	pathogenesis-related 6 Subtilisin/chymotrypsin inhibitor 1 MG1-BINDING PROTEIN 1
TraesCS1B02G035100	-	-	Os12g0437800	Protease inhibitor MG1 (M. GRAMINICOLA-RESISTANCE GENE 1)-mediated nematode resistance MG1 is absent from Nipponbare (Susceptible)	MGBP1	MG1-BINDING PROTEIN 1	SCI1	SUBTILISIN/CHYMOTRYPSIN INHIBITOR 1	Sci1 PR6 OsSci1 OsPR6 MGBP1 OsMGBP1	pathogenesis-related 6 Subtilisin/chymotrypsin inhibitor 1 MG1-BINDING PROTEIN 1
TraesCS1B02G097400	-	-	Os05g0148900	Similar to Glutathione-S-transferase 19E5NA.	NA	NA	GSTF17	PHI GLUTATHIONE S-TRANSFERASE 17	OsGSTF17	NA
TraesCS1B02G098000	-	-	Os01g0284500	Germin-like protein 4 Jasmonic acid-mediated regulation of crown root development	OsGER4	Germin-like protein 4	NA	NA	GER4 OsGLP1-2 GLP1-2 OsGLP1-1 GLP1-1	germin-like protein 4 german-like protein 1-2
TraesCS1B02G102500	-	-	Os05g0142400	Conserved hypothetical protein.	NA	NA	NA	NA	NA	NA
TraesCS1B02G169500	-	-	Os10g0472900	Beta-ketoacyl-CoA synthase &beta;-ketoacyl-CoA synthase Ethylene biosynthesis Regulation of plant height	SD38	semi-dwarf 38	SD38	SEMI-DWARF 38	OsSD38	semi-dwarf 38
TraesCS1B02G217200	-	-	Os10g0542400	Expansin/Lol pI family protein.	NA	NA	EXPL2	EXPANSIN-LIKE 2	Os-EXPL2 OsEXPL2	expansin-like 2
TraesCS1B02G226100	-	-	Os10g0556100	Similar to beta-expansin EXPB4.	NA	NA	EXPB4	BETA-EXPANSIN 4	OsEXPB4 OsaEXPb1.7 EXPb1.7	Expansin-B4 Beta-expansin-4
TraesCS1B02G251800	-	-	Os05g0382600	Calcium-binding rice annexin protein Modulation of ROS production Mediation of ABA-induced Ca<sup>2+</sup> flux	OsANN4	annexin 4	ANN3	ANNEXIN 3	OsANN3 OsANN4 ANN4	Annexin 3
TraesCS1B02G251900	-	-	Os05g0382900	Annexin family protein.	NA	NA	ANN4	ANNEXIN 4	OsANN4	Annexin 4
TraesCS1B02G259800	-	-	Os05g0397900	Kinesin motor region domain containing protein.	NA	NA	NA	NA	NA	NA
TraesCS1B02G271100	-	-	Os02g0699700	Similar to DNA topoisomerase II.	NA	NA	TOP2	TOPOISOMERASE 2	OsTOP2	topoisomerase II type II topoisomerase topoisomerase 2
TraesCS1B02G274600	-	-	Os11g0484300	Similar to Mcm2-prov protein.	NA	NA	MCM2	MINI-CHROMOSOME MAINTENANCE PROTEIN 2	OsMCM2	NA
TraesCS1B02G276200	-	-	NA	NA	NA	NA	NA	NA	NA	NA
TraesCS1B02G276300	-	-	NA	NA	NA	NA	NA	NA	NA	NA
TraesCS1B02G276800	-	-	NA	NA	NA	NA	NA	NA	NA	NA
TraesCS1B02G276900	-	-	NA	NA	NA	NA	NA	NA	NA	NA
TraesCS1B02G277000	-	-	Os05g0390000	Similar to predicted protein.	NA	NA	NA	NA	NA	NA
TraesCS1B02G286300	-	-	Os05g0445100	Cytochrome P45NA 94C4 Cytochrome P45NA of the CYP94 subfamily Salt stress response	CYP94C4 OsCYP94C4	cytochrome P45NA 94C4	CYP94C4	CYTOCHROME P45NA 94C4	OsCYP94C4	Cytochrome P45NA 94C4
TraesCS1B02G291500	-	-	Os05g0456300	Aldose reductase.	NA	NA	AKR4C15	ALDO-KETO REDUCTASE 4C15	OsAKR4C15 OsALR1 ALR1	Aldo-Keto Reductase 4 subfamily C member 15 Aldo-Keto Reductase 4C15 aldose reductase 1
TraesCS1B02G316000	-	-	Os05g0487300	Conserved hypothetical protein.	NA	NA	NA	NA	NA	NA
TraesCS1B02G326400	-	-	Os05g0497150	Hypothetical conserved gene.	NA	NA	NA	NA	SMC4 OsSMC4	structural maintenance of chromosomes protein 4
TraesCS1B02G388700	-	-	Os05g0548900	Similar to Phosphoethanolamine methyltransferase.	NA	NA	NA	NA	OsPEAMT2	Phosphoethanolamine N-Methyltransferase 2
TraesCS1B02G420000	-	-	Os08g0364900	Similar to Pirin-like protein.	NA	NA	NA	NA	NA	NA
TraesCS1B02G481300	-	-	Os06g0281300	Similar to O-methyltransferase ZRP4.	NA	NA	ASMT6	ACETYL-SEROTONIN METHYLTRANSFERASE 6	OsASMT6 OsCOMT11 COMT11	acetyl-serotonin methyltransferase 6 Caffeic Acid O-Methyltransferase 11
TraesCS1D02G022000	-	-	NA	NA	NA	NA	NA	NA	NA	NA
TraesCS1D02G027900	-	-	Os12g0437800	Protease inhibitor MG1 (M. GRAMINICOLA-RESISTANCE GENE 1)-mediated nematode resistance MG1 is absent from Nipponbare (Susceptible)	MGBP1	MG1-BINDING PROTEIN 1	SCI1	SUBTILISIN/CHYMOTRYPSIN INHIBITOR 1	Sci1 PR6 OsSci1 OsPR6 MGBP1 OsMGBP1	pathogenesis-related 6 Subtilisin/chymotrypsin inhibitor 1 MG1-BINDING PROTEIN 1
TraesCS1D02G112000	TF	bHLH	Os05g0163900	Helix-loop-helix DNA-binding domain containing protein.	NA	NA	NA	NA	OsbHLHNA36	basic helix-loop-helix protein NA36
TraesCS1D02G191100	-	-	Os10g0530900	Similar to Glutathione S-transferase GST 3NA (EC 2.5.1.18).	NA	NA	GSTU5NA	TAU GLUTATHIONE S-TRANSFERASE 5NA	OsGSTU5NA	glutathione transferase U5NA
TraesCS1D02G215500	-	-	Os10g0556100	Similar to beta-expansin EXPB4.	NA	NA	EXPB4	BETA-EXPANSIN 4	OsEXPB4 OsaEXPb1.7 EXPb1.7	Expansin-B4 Beta-expansin-4
TraesCS1D02G256000	-	-	Os05g0409400	Microtubule-associated protein 65-5 Control of microtubule bundling	MAP65-5	microtubule-associated protein 65-5	NA	NA	NA	microtubule-associated protein 65 family MT-associated protein 65 family MAP65 gene family
TraesCS1D02G264100	-	-	Os11g0484300	Similar to Mcm2-prov protein.	NA	NA	MCM2	MINI-CHROMOSOME MAINTENANCE PROTEIN 2	OsMCM2	NA
TraesCS1D02G265900	-	-	NA	NA	NA	NA	NA	NA	NA	NA
TraesCS1D02G278100	-	-	Os05g0449200	Transferase family protein.	NA	NA	NA	NA	NA	NA
TraesCS1D02G281800	-	-	Os05g0456300	Aldose reductase.	NA	NA	AKR4C15	ALDO-KETO REDUCTASE 4C15	OsAKR4C15 OsALR1 ALR1	Aldo-Keto Reductase 4 subfamily C member 15 Aldo-Keto Reductase 4C15 aldose reductase 1
TraesCS1D02G288700	-	-	Os05g0464300	Conserved hypothetical protein.	NA	NA	NA	NA	NA	NA
TraesCS1D02G288800	-	-	Os05g0465000	Conserved hypothetical protein.	NA	NA	NA	NA	NA	NA
TraesCS1D02G314600	-	-	Os05g0497150	Hypothetical conserved gene.	NA	NA	NA	NA	SMC4 OsSMC4	structural maintenance of chromosomes protein 4
TraesCS1D02G368000	-	-	Os10g0539500	Similar to Histone H4.	NA	NA	NA	NA	H4 OsH4	Histone H4
TraesCS1D02G370700	-	-	Os05g0542900	Pectin lyase fold domain containing protein.	NA	NA	NA	NA	OsPGL14 PGL14	Polygalacturonases-Like 14 PG-like 14
TraesCS1D02G375500	-	-	Os05g0548900	Similar to Phosphoethanolamine methyltransferase.	NA	NA	NA	NA	OsPEAMT2	Phosphoethanolamine N-Methyltransferase 2
TraesCS1D02G375700	-	-	Os05g0548900	Similar to Phosphoethanolamine methyltransferase.	NA	NA	NA	NA	OsPEAMT2	Phosphoethanolamine N-Methyltransferase 2
TraesCS1D02G418400	TF	WRKY	Os05g0571200	WRKY transcription factor Regulation of defence response	OsWRKY19	NA	WRKY19	WRKY GENE 19	OsWRKY19	Rice WRKY gene19
TraesCS1D02G423200	-	-	Os05g0577100	Protein of unknown function DUF617 plant family protein.	NA	NA	NA	NA	NA	NA
TraesCS2A02G016500	-	-	Os04g0137100	NA	NA	NA	NA	NA	NA	NA
TraesCS2A02G041400	-	-	Os04g0102700	Similar to N-acylethanolamine amidohydrolase.	NA	NA	NA	NA	FAAH	Fatty acid amide hydrolase Os NAE AHase N-acylethanolamine amidohydrolase
TraesCS2A02G066300	-	-	Os12g0155200	Similar to Rac GTPase activating protein.	NA	NA	NA	NA	NA	NA
TraesCS2A02G074700	-	-	Os01g0314100	Catalytic domain of components of various dehydrogenase complexes containing protein.	NA	NA	NA	NA	NA	NA
TraesCS2A02G086000	-	-	Os12g0198700	Similar to Jasmonate-induced protein.	NA	NA	JRL27	JACALIN-RELATED LECTIN 27	DIR51 OsDIR51 OsjDIR51 OsJRL27	Dirigent 51 DIR domain protein 51 Jacalin-related lectin 27
TraesCS2A02G125600	-	-	Os02g0829500	Beta-lactamase-like domain containing protein.	NA	NA	NA	NA	NA	NA
TraesCS2A02G188500	TF	HB->HB-other	Os07g0581700	Homeodomain-leucine zipper (HD-Zip) transcription factor Regulation of panicle development	Oshox14	homeobox gene 14	HOX14	HOMEOBOX GENE 14	Oshox14 OsHox14	rice homeobox gene 14 Homeobox-leucine zipper protein HOX14 Homeodomain transcription factor HOX14 HD-ZIP protein HOX14
TraesCS2A02G218700	-	-	NA	NA	NA	NA	NA	NA	NA	NA
TraesCS2A02G232400	TF	SBP	Os07g0505200	Plant-specific transcription factor Control of grain size	GLW7 SPL13 OsSPL13	GRAIN LENGTH AND WIEIGHT ON CHROMOSOME 7 RICE SQUAMOSA PROMOTER-BINDING-LIKE 13 Squamosa promoter-binding-like protein 13	GLW7	GRAIN LENGTH AND WEIGHT ON CHROMOSOME 7	OsSPL13 SPL13 OsGLW7	Squamosa promoter-binding-like protein 13 RICE SQUAMOSA PROMOTER-BINDING-LIKE 13 GRAIN LENGTH AND WIEIGHT ON CHROMOSOME 7
TraesCS2A02G235900	-	-	Os07g0182900	DNA methyltransferase Maintenance of methylation Gene silencing	MET1B OsMET1-2	METHYLTRANSFERASE 1B DNA methyltransferase 1-2	MET1B	METHYLTRANSFERASE 1B	OsMET1b OsMET1-2 MET1b MET1	DNA methyltransferase 1-2
TraesCS2A02G284500	-	-	Os04g0390100	Heavy metal transport/detoxification protein domain containing protein.	NA	NA	HIPP29	HEAVY-METAL-ASSOCIATED ISOPRENYLATED PLANT PROTEIN 29	OsHMP25 HMP25 OsHIPP29 OsaHIP29 HIP29	Heavy metal-associated protein 25 heavy-metal-associated isoprenylated plant protein 29
TraesCS2A02G292000	-	-	Os04g0406600	Prephenate dehydratase domain containing protein.	NA	NA	NA	NA	OsADT ADT	arogenate dehydratase
TraesCS2A02G293400	-	-	Os04g0409200	Starch branching enzyme IIa Starch biosynthesis Regulation of the properties of sugary endosperm	OsBEIIa OsSBE4 RBE4	Starch branching enzyme IIa	SBE4	STARCH BRANCHING ENZYME 4	RBE4 OsSBE4 BEIIa QEIIb BEIIA OsBEIIa	Q-enzyme IIb starch branching enzyme IIb Starch branching enzyme IIa
TraesCS2A02G295400	-	-	Os04g0413500	Cell-wall invertase Carbon partitioning during early grain filling Regulation of endosperm development	GIF1 gif1 CIN2 OsCIN2 OsGIF1 WB1	GRAIN INCOMPLETE FILLING 1 grain incomplete filling 1 Beta-fructofuranosidase insoluble isoenzyme 2 Sucrose hydrolase 2 Invertase 2 Cell wall beta-fructosidase 2 cell-wall invertase 2 White Belly 1	GIF1	GRAIN INCOMPLETE FILLING 1	gif1 CIN2 OsCIN2 OsGIF1 WB1 OsWB1 GIF1/OsCIN2	grain incomplete filling 1 Beta-fructofuranosidase insoluble isoenzyme 2 Sucrose hydrolase 2 Invertase 2 Cell wall beta-fructosidase 2 cell-wall invertase 2 White Belly 1
TraesCS2A02G311200	-	-	Os04g0443801	Cytochrome c oxidase biogenesis protein Cmc1-like domain containing protein.	NA	NA	NA	NA	NA	NA
TraesCS2A02G333600	-	-	Os04g0465300	A member of the GAST (gibberellin (GA)-Stimulated Transcript) family Cell division Differentiation of panicles	GASR2 OsGASR2	GA-stimulated transcript homolog 2 GA-stimulated transcript-related gene 2	NA	NA	OsGASR2 GASR2	GAST (GA-stimulated transcript) homolog 2 GAST homolog 2 GA-stimulated transcript homolog 2 GA-stimulated transcript-related gene 2
TraesCS2A02G364000	-	-	Os02g0805200	Proliferating cell nuclear antigen (PCNA)	OsPCNA	proliferating cell nuclear antigen	PCNA	PROLIFERATING CELL NUCLEAR ANTIGEN	OsPCNA	proliferating cell nuclear antigen Proliferating-cell nuclear antigen DNA polymerase delta auxiliary protein cyclin
TraesCS2A02G382700	-	-	Os04g0516600	Pyridoxal phosphate-dependent transferase major region subdomain 1 domain containing protein.	NA	NA	NA	NA	NA	NA
TraesCS2A02G398900	-	-	Os04g0573300	Similar to OSIGBaNA147H17.8 protein.	NA	NA	SUB45	SUBTILISIN 45	OsSub45	Subtilisin 45
TraesCS2A02G461300	-	-	NA	NA	NA	NA	NA	NA	NA	NA
TraesCS2A02G489500	TF	WRKY	NA	NA	NA	NA	NA	NA	NA	NA
TraesCS2A02G518100	-	-	Os04g0644400	HPS_like subfamily protein of the AAI_LTSS superfamily Positive regulatoion of rice yield Drought tolerance with the ABA-mediated regulatory and ROS scavenging pathway	OsAAI1	Alpha-Amylase Inhibitor 1	NA	NA	NA	NA
TraesCS2A02G524200	-	-	NA	NA	NA	NA	NA	NA	NA	NA
TraesCS2A02G525500	-	-	NA	NA	NA	NA	NA	NA	NA	NA
TraesCS2A02G532700	-	-	Os04g0634800	Similar to HNA315FNA7.8 protein.	NA	NA	NA	NA	NA	NA
TraesCS2A02G589300	-	-	Os04g0519925	NA	NA	NA	NA	NA	NA	NA
TraesCS2B02G015700	-	-	NA	NA	NA	NA	NA	NA	NA	NA
TraesCS2B02G024500	-	-	Os04g0137100	NA	NA	NA	NA	NA	NA	NA
TraesCS2B02G053800	-	-	Os04g0102700	Similar to N-acylethanolamine amidohydrolase.	NA	NA	NA	NA	FAAH	Fatty acid amide hydrolase Os NAE AHase N-acylethanolamine amidohydrolase
TraesCS2B02G056700	-	-	NA	NA	NA	NA	NA	NA	NA	NA
TraesCS2B02G066000	-	-	NA	NA	NA	NA	NA	NA	NA	NA
TraesCS2B02G100700	-	-	Os12g0198700	Similar to Jasmonate-induced protein.	NA	NA	JRL27	JACALIN-RELATED LECTIN 27	DIR51 OsDIR51 OsjDIR51 OsJRL27	Dirigent 51 DIR domain protein 51 Jacalin-related lectin 27
TraesCS2B02G100800	-	-	Os12g0198700	Similar to Jasmonate-induced protein.	NA	NA	JRL27	JACALIN-RELATED LECTIN 27	DIR51 OsDIR51 OsjDIR51 OsJRL27	Dirigent 51 DIR domain protein 51 Jacalin-related lectin 27
TraesCS2B02G152100	-	-	Os07g0659500	Non-SMC condensin subunit XCAP-D2/Cnd1 family protein.	NA	NA	NA	NA	NA	NA
TraesCS2B02G152600	-	-	Os07g0658600	Similar to Nucleoid DNA-binding-like protein.	NA	NA	NA	NA	NA	NA
TraesCS2B02G168500	-	-	Os07g0643400	Alpha/beta hydrolase fold-3 domain containing protein.	NA	NA	NA	NA	NA	NA
TraesCS2B02G244100	-	-	NA	NA	NA	NA	NA	NA	NA	NA
TraesCS2B02G250900	TF	SBP	Os07g0505200	Plant-specific transcription factor Control of grain size	GLW7 SPL13 OsSPL13	GRAIN LENGTH AND WIEIGHT ON CHROMOSOME 7 RICE SQUAMOSA PROMOTER-BINDING-LIKE 13 Squamosa promoter-binding-like protein 13	GLW7	GRAIN LENGTH AND WEIGHT ON CHROMOSOME 7	OsSPL13 SPL13 OsGLW7	Squamosa promoter-binding-like protein 13 RICE SQUAMOSA PROMOTER-BINDING-LIKE 13 GRAIN LENGTH AND WIEIGHT ON CHROMOSOME 7
TraesCS2B02G260800	-	-	Os07g0182900	DNA methyltransferase Maintenance of methylation Gene silencing	MET1B OsMET1-2	METHYLTRANSFERASE 1B DNA methyltransferase 1-2	MET1B	METHYLTRANSFERASE 1B	OsMET1b OsMET1-2 MET1b MET1	DNA methyltransferase 1-2
TraesCS2B02G301600	-	-	Os04g0390100	Heavy metal transport/detoxification protein domain containing protein.	NA	NA	HIPP29	HEAVY-METAL-ASSOCIATED ISOPRENYLATED PLANT PROTEIN 29	OsHMP25 HMP25 OsHIPP29 OsaHIP29 HIP29	Heavy metal-associated protein 25 heavy-metal-associated isoprenylated plant protein 29
TraesCS2B02G305900	-	-	Os04g0401700	Potassium transporter Potassium mediated growth Salt tolerance	HAK1 OsHAK1	HIGH-AFFINITY POTASSIUM(K+) TRANSPORTER 1 High-affinity Potassium(K+) Transporter 1 Potassium transporter 1	LCS	LOW CS ACCUMULATION	OsHAK1 HAK1	High-affinity Potassium(K+) Transporter 1 Potassium transporter 1 low Cs accumulation
TraesCS2B02G308500	-	-	Os04g0406600	Prephenate dehydratase domain containing protein.	NA	NA	NA	NA	OsADT ADT	arogenate dehydratase
TraesCS2B02G311900	-	-	Os04g0413500	Cell-wall invertase Carbon partitioning during early grain filling Regulation of endosperm development	GIF1 gif1 CIN2 OsCIN2 OsGIF1 WB1	GRAIN INCOMPLETE FILLING 1 grain incomplete filling 1 Beta-fructofuranosidase insoluble isoenzyme 2 Sucrose hydrolase 2 Invertase 2 Cell wall beta-fructosidase 2 cell-wall invertase 2 White Belly 1	GIF1	GRAIN INCOMPLETE FILLING 1	gif1 CIN2 OsCIN2 OsGIF1 WB1 OsWB1 GIF1/OsCIN2	grain incomplete filling 1 Beta-fructofuranosidase insoluble isoenzyme 2 Sucrose hydrolase 2 Invertase 2 Cell wall beta-fructosidase 2 cell-wall invertase 2 White Belly 1
TraesCS2B02G342100	-	-	Os07g0105700	Class-XIV kinesin	OsDLK	Dual Localisation Kinesin Dual Located Kinesin	DLK	DUAL LOCALISATION KINESIN	OsDLK	Dual Localisation Kinesin Dual Localization Kinesin
TraesCS2B02G351100	-	-	Os04g0470700	Amino acid transporter transmembrane family protein.	NA	NA	AAP7A	AMINO ACID PERMEASE 7A	OsAAP7A OsAAP13 AAP13	amino acid permease 7A amino acid permease 13 amino acid/auxin permease 13
TraesCS2B02G400000	-	-	Os04g0516600	Pyridoxal phosphate-dependent transferase major region subdomain 1 domain containing protein.	NA	NA	NA	NA	NA	NA
TraesCS2B02G435900	-	-	Os04g0547900	Anti-sense to fibroblast growth factor protein GFG family protein.	NA	NA	NA	NA	NA	NA
TraesCS2B02G436300	TF	AP2/ERF->AP2/ERF-ERF	Os04g0546800	Ethylene response factor (ERF) protein Transcription factor Ethylene response	OsERF1	Ethylene Response Factor 1	ERF93	ETHYLENE RESPONSE FACTOR 93	OsERF1 ERF1 OsERF#NA93 OsERFNA93 OsERF93 AP2/EREBP#168 AP2/EREBP168	ethylene response factor 1 ethylene responsive factor 1 ethylene response factor 93 APETALA2/ethylene-responsive element binding protein 168
TraesCS2B02G482300	-	-	NA	NA	NA	NA	NA	NA	NA	NA
TraesCS2B02G546700	-	-	Os04g0644400	HPS_like subfamily protein of the AAI_LTSS superfamily Positive regulatoion of rice yield Drought tolerance with the ABA-mediated regulatory and ROS scavenging pathway	OsAAI1	Alpha-Amylase Inhibitor 1	NA	NA	NA	NA
TraesCS2B02G551700	-	-	NA	NA	NA	NA	NA	NA	NA	NA
TraesCS2B02G553700	-	-	Os04g0639000	Conserved hypothetical protein.	NA	NA	NA	NA	NA	NA
TraesCS2B02G555400	-	-	NA	NA	NA	NA	NA	NA	NA	NA
TraesCS2B02G558400	-	-	Os11g0530600	Chalcone synthase Sakuranetin biosynthesis under UV stress conditions	OsCHS1 OsCHS24	chalcone synthase 1 chalcone synthase 24	CHS	CHALCONE SYNTHASE	CHS* Oschs chs chas OsCHS OsCHS1 CHS1 OsPKS26 PKS26 OsCHS24 CHS24 OsCHS27 CHS27	Chalcone synthase Naregenin-chalcone synthase chalcone synthase chalcone synthase 1 polyketide synthase 26 Chalcone synthase 24
TraesCS2B02G593000	-	-	Os04g0678700	NADPH:protochlorophyllide oxidoreductase Chlorophyll biosynthesis	OsPORA	Protochlorophyllide oxidoreductase A NADPH: protochlorophyllide oxidoreductase A	PORA	PROTOCHLOROPHYLLIDE OXIDOREDUCTASE A	OsPorA OsPORA	NADPH: protochlorophyllide oxidoreductase A Protochlorophyllide oxidoreductase A
TraesCS2B02G594400	-	-	Os04g0519925	NA	NA	NA	NA	NA	NA	NA
TraesCS2B02G600200	-	-	NA	NA	NA	NA	NA	NA	NA	NA
TraesCS2D02G006400	-	-	Os04g0116900	Protein of unknown function DUF827 plant family protein.	NA	NA	NA	NA	NA	NA
TraesCS2D02G039700	-	-	Os04g0102700	Similar to N-acylethanolamine amidohydrolase.	NA	NA	NA	NA	FAAH	Fatty acid amide hydrolase Os NAE AHase N-acylethanolamine amidohydrolase
TraesCS2D02G073400	-	-	Os01g0314100	Catalytic domain of components of various dehydrogenase complexes containing protein.	NA	NA	NA	NA	NA	NA
TraesCS2D02G083600	-	-	Os12g0198700	Similar to Jasmonate-induced protein.	NA	NA	JRL27	JACALIN-RELATED LECTIN 27	DIR51 OsDIR51 OsjDIR51 OsJRL27	Dirigent 51 DIR domain protein 51 Jacalin-related lectin 27
TraesCS2D02G091400	-	-	Os07g0691200	Similar to D-alanine--D-alanine ligase B (EC 6.3.2.4) (D-alanylalanine synthetase B) (D-Ala-D-Ala ligase B).	NA	NA	NA	NA	NA	NA
TraesCS2D02G107800	-	-	Os07g0677500	Similar to Peroxidase precursor (EC 1.11.1.7).	NA	NA	POX3NANA6	PEROXIDASE 3NANA6	POX3NANA6 prx114 Osprx114 PO-C1 POC-1 POC1 OsPOC1 Prx14 OsPrx14 POD3NANA6 OsPOD3NANA6	Peroxidase3NANA6 Peroxidase 3NANA6 Peroxidase-3NANA6 class III peroxidase 114
TraesCS2D02G128700	-	-	Os02g0829500	Beta-lactamase-like domain containing protein.	NA	NA	NA	NA	NA	NA
TraesCS2D02G132100	-	-	Os07g0659500	Non-SMC condensin subunit XCAP-D2/Cnd1 family protein.	NA	NA	NA	NA	NA	NA
TraesCS2D02G132500	-	-	Os07g0658600	Similar to Nucleoid DNA-binding-like protein.	NA	NA	NA	NA	NA	NA
TraesCS2D02G192300	-	-	Os07g0592000	A member of gibberellic acid (GA)-stimulated transcript gene family Regulation of grain size and yield	OsGASR9	gibberellic acid-stimulated rice 9	GASR9	GIBBERELLIC ACID-STIMULATED RICE 9	OsGASR9	gibberellic acid-stimulated rice 9
TraesCS2D02G199200	TF	HB->HB-other	Os07g0581700	Homeodomain-leucine zipper (HD-Zip) transcription factor Regulation of panicle development	Oshox14	homeobox gene 14	HOX14	HOMEOBOX GENE 14	Oshox14 OsHox14	rice homeobox gene 14 Homeobox-leucine zipper protein HOX14 Homeodomain transcription factor HOX14 HD-ZIP protein HOX14
TraesCS2D02G224700	-	-	NA	NA	NA	NA	NA	NA	NA	NA
TraesCS2D02G232800	TF	SBP	Os07g0505200	Plant-specific transcription factor Control of grain size	GLW7 SPL13 OsSPL13	GRAIN LENGTH AND WIEIGHT ON CHROMOSOME 7 RICE SQUAMOSA PROMOTER-BINDING-LIKE 13 Squamosa promoter-binding-like protein 13	GLW7	GRAIN LENGTH AND WEIGHT ON CHROMOSOME 7	OsSPL13 SPL13 OsGLW7	Squamosa promoter-binding-like protein 13 RICE SQUAMOSA PROMOTER-BINDING-LIKE 13 GRAIN LENGTH AND WIEIGHT ON CHROMOSOME 7
TraesCS2D02G241800	-	-	Os07g0182900	DNA methyltransferase Maintenance of methylation Gene silencing	MET1B OsMET1-2	METHYLTRANSFERASE 1B DNA methyltransferase 1-2	MET1B	METHYLTRANSFERASE 1B	OsMET1b OsMET1-2 MET1b MET1	DNA methyltransferase 1-2
TraesCS2D02G287300	-	-	Os04g0401700	Potassium transporter Potassium mediated growth Salt tolerance	HAK1 OsHAK1	HIGH-AFFINITY POTASSIUM(K+) TRANSPORTER 1 High-affinity Potassium(K+) Transporter 1 Potassium transporter 1	LCS	LOW CS ACCUMULATION	OsHAK1 HAK1	High-affinity Potassium(K+) Transporter 1 Potassium transporter 1 low Cs accumulation
TraesCS2D02G290000	-	-	Os04g0406600	Prephenate dehydratase domain containing protein.	NA	NA	NA	NA	OsADT ADT	arogenate dehydratase
TraesCS2D02G293200	-	-	Os04g0413500	Cell-wall invertase Carbon partitioning during early grain filling Regulation of endosperm development	GIF1 gif1 CIN2 OsCIN2 OsGIF1 WB1	GRAIN INCOMPLETE FILLING 1 grain incomplete filling 1 Beta-fructofuranosidase insoluble isoenzyme 2 Sucrose hydrolase 2 Invertase 2 Cell wall beta-fructosidase 2 cell-wall invertase 2 White Belly 1	GIF1	GRAIN INCOMPLETE FILLING 1	gif1 CIN2 OsCIN2 OsGIF1 WB1 OsWB1 GIF1/OsCIN2	grain incomplete filling 1 Beta-fructofuranosidase insoluble isoenzyme 2 Sucrose hydrolase 2 Invertase 2 Cell wall beta-fructosidase 2 cell-wall invertase 2 White Belly 1
TraesCS2D02G322800	-	-	Os07g0105700	Class-XIV kinesin	OsDLK	Dual Localisation Kinesin Dual Located Kinesin	DLK	DUAL LOCALISATION KINESIN	OsDLK	Dual Localisation Kinesin Dual Localization Kinesin
TraesCS2D02G379000	-	-	Os04g0516600	Pyridoxal phosphate-dependent transferase major region subdomain 1 domain containing protein.	NA	NA	NA	NA	NA	NA
TraesCS2D02G414200	-	-	Os04g0547900	Anti-sense to fibroblast growth factor protein GFG family protein.	NA	NA	NA	NA	NA	NA
TraesCS2D02G483100	-	-	Os04g0630800	Similar to Anthocyanidin reductase.	NA	NA	ANR4	ANTHOCYANIDIN REDUCTASE 4	OsANR4	anthocyanidin reductase 4
TraesCS2D02G489700	TF	WRKY	NA	NA	NA	NA	NA	NA	NA	NA
TraesCS2D02G507900	-	-	Os04g0652700	Similar to Nuclease PA3.	NA	NA	NA	NA	NA	NA
TraesCS3A02G046000	-	-	Os01g0124600	Putative Bowman Birk trypsin inhibitor	RBBI2-4	Bowman-Birk inhibitor 2-4	RBBI2-4	BOWMAN-BIRK INHIBITOR 2-4	OsRBBI2-4	NA
TraesCS3A02G061600	-	-	Os08g0106000	Similar to Bx2-like protein.	NA	NA	NA	NA	NA	NA
TraesCS3A02G087400	-	-	Os03g0425200	Inosine/uridine-preferring nucleoside hydrolase domain containing protein.	NA	NA	NA	NA	NA	NA
TraesCS3A02G093900	-	-	Os12g0437800	Protease inhibitor MG1 (M. GRAMINICOLA-RESISTANCE GENE 1)-mediated nematode resistance MG1 is absent from Nipponbare (Susceptible)	MGBP1	MG1-BINDING PROTEIN 1	SCI1	SUBTILISIN/CHYMOTRYPSIN INHIBITOR 1	Sci1 PR6 OsSci1 OsPR6 MGBP1 OsMGBP1	pathogenesis-related 6 Subtilisin/chymotrypsin inhibitor 1 MG1-BINDING PROTEIN 1
TraesCS3A02G107200	TF	C3H	Os01g0192000	CCCH-type zinc finger protein Negative regulator for leaf senescence	DOS OsDOS OsC3H2 C3H2 OsTZF2 OsCCCH-Zn-4	DELAY OF THE ONSET OF SENESCENCE delay of the onset of senescence Zinc finger CCCH domain-containing protein 2 Protein DELAY OF THE ONSET OF SENESCENCE Tandem zinc finger protein 2	DOS	DELAY OF THE ONSET OF SENESCENCE	OsDOS OsC3H2 C3H2 OsTZF2 OsCCCH-Zn-4	delay of the onset of senescence Zinc finger CCCH domain-containing protein 2 Protein DELAY OF THE ONSET OF SENESCENCE Tandem zinc finger protein 2
TraesCS3A02G119700	-	-	Os01g0179000	Transferase family protein.	NA	NA	AT6	ACYLTRANSFERASE 6	OsAT6 OsAt6	acyltransferase 6
TraesCS3A02G135500	-	-	Os01g0206700	Similar to Serine/threonine protein kinase (CBL-interacting protein kinase 2NA).	NA	NA	CIPKNA5	CALCINEURIN B-LIKE PROTEIN-INTERACTING PROTEIN KINASE 5	OsCIPKNA5 CIPK5 OsCIPK5 OsSTA7 OsSnRK3.2 SnRK3.2	CBL-interacting protein kinase 5 Sucrose nonfermenting-1-related protein kinase 3.2
TraesCS3A02G148800	-	-	Os05g0594500	Invasin/intimin cell-adhesion domain containing protein.	NA	NA	NA	NA	NA	NA
TraesCS3A02G230000	-	-	Os01g0639900	beta-carbonic anhydrase (EC:4.2.1.1) Carbon assimilation CO<sub>2</sub>-mediated stomatal pore response	BETACA1 Os&beta;CA1 OsbCA1	&beta;-carbonic anhydrase 1 BETA-CARBONIC ANHYDRASE 1 b-carbonic anhydrase 1 beta-type carbonic anhydrase	BETACA1	BETA-CARBONIC ANHYDRASE 1	OsCA CA OsbetaCA1 betaCA1 CA1	Carbonic anhydrase beta-type carbonic anhydrase beta-carbonic anhydrase
TraesCS3A02G236700	-	-	Os01g0654100	Similar to CTP synthase (EC 6.3.4.2) (UTP--ammonia ligase) (CTP synthetase).	NA	NA	CTPS2	CYTIDINE TRIPHOSPHATE SYNTHASE 2	OsCTPS2	cytidine triphosphate synthase 2
TraesCS3A02G244600	-	-	Os01g0717000	Similar to GmCK1p (EC 2.7.1.32).	NA	NA	NA	NA	NA	NA
TraesCS3A02G252900	TF	bHLH	Os01g0705700	Similar to Transcription factor ICE1 (Inducer of CBF expression 1) (Basic helix- loop-helix protein 116) (bHLH116) (AtbHLH116).	NA	NA	BHLH1NA	BASIC HELIX-LOOP-HELIX PROTEIN 1NA	OsICE1 ICE1 OsbHLHNA1NA bHLHNA1NA OsMYL1 MYL1 bHLH116 OsMYC3 MYC3	inducer of CBF expression 1 basic helix-loop-helix protein NA1NA OsMYC2-like protein 1 MYC2-like protein 1 Myelocytomatosis oncogene transcription factor 3
TraesCS3A02G259900	TF	AP2/ERF->AP2/ERF-RAV	Os01g0693400	RAV family protein Regulation of carpel development Control of seed size	OsRAV11	RELATED TO ABI3 AND VP1 11	AP2/EREBP127	APETALA2/ETHYLENE-RESPONSIVE ELEMENT BINDING PROTEIN 127	AP2/EREBP#127 OsRAV11 RAV11	APETALA2/ethylene-responsive element binding protein 127 RAV transcription factor 11
TraesCS3A02G290100	-	-	Os01g0750500	Protein of unknown function DUF814 domain containing protein.	NA	NA	NA	NA	NA	NA
TraesCS3A02G293700	TF	bZIP	Os01g0756200	Similar to VirE2-interacting protein VIP1.	NA	NA	BZIP6	b-ZIP TRANSCRIPTION FACTOR 6	OsbZIPNA6 OsbZIP6	b-ZIP transcription factor NA6
TraesCS3A02G294000	-	-	Os01g0757200	GA 2-oxidase3 GA metabolism	GA2OX3 OsGA2ox3 ga2ox 3 OsGA2ox-3 GA2ox3 GA2ox-3	GIBBERELLIN 2-OXIDASE 3 rice GA 2-oxidase3 GA 2-oxidase 3 Gibberellin 2-oxidase 3	GA2OX3	GIBBERELLIN 2-OXIDASE 3	OsGA2ox3 ga2ox 3 OsGA2ox-3 GA2ox3 GA2ox-3 GA2ox4	rice GA 2-oxidase3 GA 2-oxidase 3 Gibberellin 2-oxidase 3
TraesCS3A02G294300	-	-	Os01g0756600	Protein of unknown function DUF642 family protein.	NA	NA	NA	NA	NA	NA
TraesCS3A02G296300	-	-	Os01g0771000	Protein of unknown function DUF567 family protein.	NA	NA	NA	NA	NA	NA
TraesCS3A02G367900	-	-	Os01g0854000	Similar to AER.	NA	NA	NA	NA	NA	NA
TraesCS3A02G377600	-	-	Os01g0866400	Cytosolic fructose-1 6-bisphosphatase Sucrose biosynthesis Required for tiller bud outgrowth	OscFBP1 MOC2	cytosolic fructose-1 6-bisphosphatase 1 monoculm 2	MOC2	MONOCULM 2	FR OsFR FBP1 OsFBP1 OsMOC2 OscFBP1 cFBP1 MOC2/FBP1	cytosolic fructose 1 6-bisphosphatase cytosolic FruP2ase monoculm 2 monoculm2 cytosolic fructose-1 6-bisphosphatase 1
TraesCS3A02G443800	-	-	Os01g0929200	Serine/threonine protein kinase domain containing protein.	NA	NA	RLCK53	RECEPTOR-LIKE CYTOPLASMIC KINASE 53	OsRLCK53	Receptor-like Cytoplasmic Kinase 53
TraesCS3A02G447000	-	-	Os01g0930500	Conserved hypothetical protein.	NA	NA	NA	NA	NA	NA
TraesCS3A02G471900	-	-	Os01g0937100	Similar to Xylanase inhibitor precursor (Xylanase inhibitor TAXI-I).	NA	NA	NA	NA	NA	NA
TraesCS3B02G011600	-	-	Os08g0561500	Similar to nodulin-like protein 5NG4.	NA	NA	UMAMIT12	USUALLY MULTIPLE ACIDS MOVE IN AND OUT TRANSPORTER 12	OsUMAMIT12	Usually Multiple Acids Move In and out Transporter 12
TraesCS3B02G036900	-	-	Os01g0127600	Similar to Bowman-Birk type proteinase inhibitor D-II precursor (IV).	NA	NA	NA	NA	NA	NA
TraesCS3B02G038700	-	-	Os01g0127600	Similar to Bowman-Birk type proteinase inhibitor D-II precursor (IV).	NA	NA	NA	NA	NA	NA
TraesCS3B02G146500	-	-	Os01g0185300	Transferase family protein.	NA	NA	AT9	ACYLTRANSFERASE 9	OsAT9 OsAt9	acyltransferase 9
TraesCS3B02G176000	-	-	Os05g0594500	Invasin/intimin cell-adhesion domain containing protein.	NA	NA	NA	NA	NA	NA
TraesCS3B02G181300	-	-	Os01g0229800	Similar to Vegetative storage protein PNI288.	NA	NA	NA	NA	NA	NA
TraesCS3B02G263100	-	-	Os01g0654100	Similar to CTP synthase (EC 6.3.4.2) (UTP--ammonia ligase) (CTP synthetase).	NA	NA	CTPS2	CYTIDINE TRIPHOSPHATE SYNTHASE 2	OsCTPS2	cytidine triphosphate synthase 2
TraesCS3B02G310500	TR	AUX/IAA	Os01g0741900	Auxin-responsive protein Drought tolerance Control of tiller outgrowth	IAA6 OsIAA6	Aux/IAA protein 6	IAA6	AUX/IAA PROTEIN 6	OsIAA6	Aux/IAA protein 6
TraesCS3B02G324700	-	-	Os01g0750500	Protein of unknown function DUF814 domain containing protein.	NA	NA	NA	NA	NA	NA
TraesCS3B02G328700	-	-	Os01g0757200	GA 2-oxidase3 GA metabolism	GA2OX3 OsGA2ox3 ga2ox 3 OsGA2ox-3 GA2ox3 GA2ox-3	GIBBERELLIN 2-OXIDASE 3 rice GA 2-oxidase3 GA 2-oxidase 3 Gibberellin 2-oxidase 3	GA2OX3	GIBBERELLIN 2-OXIDASE 3	OsGA2ox3 ga2ox 3 OsGA2ox-3 GA2ox3 GA2ox-3 GA2ox4	rice GA 2-oxidase3 GA 2-oxidase 3 Gibberellin 2-oxidase 3
TraesCS3B02G396200	-	-	Os01g0848700	Similar to Ras-related protein Rab11C.	NA	NA	NA	NA	OsSTA36	NA
TraesCS3B02G421200	-	-	Os01g0878900	Similar to 4 5-DOPA dioxygenase extradiol-like protein.	NA	NA	NA	NA	DOPA	4 5-DOPA DIOXYGENASE EXTRADIOL-LIKE PROTEIN
TraesCS3B02G477400	-	-	Os01g0929200	Serine/threonine protein kinase domain containing protein.	NA	NA	RLCK53	RECEPTOR-LIKE CYTOPLASMIC KINASE 53	OsRLCK53	Receptor-like Cytoplasmic Kinase 53
TraesCS3D02G033900	-	-	Os01g0124100	Proteinase inhibitor I12 Bowman-Birk family protein.	NA	NA	RBBI3-2	BOWMAN-BIRK INHIBITOR 3-2	OsRBBI3-2 BBTI3 OsBBTI3	Proteinase inhibitor I12
TraesCS3D02G061900	-	-	Os08g0106000	Similar to Bx2-like protein.	NA	NA	NA	NA	NA	NA
TraesCS3D02G128500	-	-	Os01g0185300	Transferase family protein.	NA	NA	AT9	ACYLTRANSFERASE 9	OsAT9 OsAt9	acyltransferase 9
TraesCS3D02G237100	-	-	Os01g0654100	Similar to CTP synthase (EC 6.3.4.2) (UTP--ammonia ligase) (CTP synthetase).	NA	NA	CTPS2	CYTIDINE TRIPHOSPHATE SYNTHASE 2	OsCTPS2	cytidine triphosphate synthase 2
TraesCS3D02G246800	-	-	Os01g0717000	Similar to GmCK1p (EC 2.7.1.32).	NA	NA	NA	NA	NA	NA
TraesCS3D02G268900	-	-	Os01g0678000	Protein of unknown function DUF2921 domain containing protein.	NA	NA	NA	NA	NA	NA
TraesCS3D02G276600	TR	AUX/IAA	Os01g0741900	Auxin-responsive protein Drought tolerance Control of tiller outgrowth	IAA6 OsIAA6	Aux/IAA protein 6	IAA6	AUX/IAA PROTEIN 6	OsIAA6	Aux/IAA protein 6
TraesCS3D02G289900	-	-	Os01g0750500	Protein of unknown function DUF814 domain containing protein.	NA	NA	NA	NA	NA	NA
TraesCS3D02G315700	-	-	Os01g0783200	Similar to Diacylglycerol kinase.	NA	NA	DGK7	DIACYLGLYCEROL KINASE 7	OsDGK7	Diacylglycerol kinase 7
TraesCS3D02G347600	-	-	Os05g0465000	Conserved hypothetical protein.	NA	NA	NA	NA	NA	NA
TraesCS3D02G360900	-	-	Os01g0854000	Similar to AER.	NA	NA	NA	NA	NA	NA
TraesCS3D02G370700	-	-	Os01g0866400	Cytosolic fructose-1 6-bisphosphatase Sucrose biosynthesis Required for tiller bud outgrowth	OscFBP1 MOC2	cytosolic fructose-1 6-bisphosphatase 1 monoculm 2	MOC2	MONOCULM 2	FR OsFR FBP1 OsFBP1 OsMOC2 OscFBP1 cFBP1 MOC2/FBP1	cytosolic fructose 1 6-bisphosphatase cytosolic FruP2ase monoculm 2 monoculm2 cytosolic fructose-1 6-bisphosphatase 1
TraesCS3D02G374600	-	-	NA	NA	NA	NA	NA	NA	NA	NA
TraesCS3D02G381800	-	-	Os01g0878900	Similar to 4 5-DOPA dioxygenase extradiol-like protein.	NA	NA	NA	NA	DOPA	4 5-DOPA DIOXYGENASE EXTRADIOL-LIKE PROTEIN
TraesCS3D02G436200	-	-	Os01g0929200	Serine/threonine protein kinase domain containing protein.	NA	NA	RLCK53	RECEPTOR-LIKE CYTOPLASMIC KINASE 53	OsRLCK53	Receptor-like Cytoplasmic Kinase 53
TraesCS3D02G467600	-	-	Os01g0937100	Similar to Xylanase inhibitor precursor (Xylanase inhibitor TAXI-I).	NA	NA	NA	NA	NA	NA
TraesCS3D02G493700	-	-	Os01g0951200	Similar to Orotidine 5'-phosphate decarboxylase (EC 4.1.1.23) (OMP decarboxylase) (OMPDCase) (OMPdecase) (Uridine 5'-monophosphate synthase) (UMP synthase).	NA	NA	NA	NA	UMPS1	UMP synthase 1
TraesCS4A02G007900	TF	Tify	Os03g0180900	Jasmonate ZIM-domain containing protein Transcriptional repressor of JA signaling Regulation of phosphate starvation responses Pi homeostasis	OsJAZ11	Jasmonate ZIM-domain protein 11	TIFY11C	TIFY GENE 11C	OsJAZ2 JAZ2 OsJAZ 11 OsJAZ11 Os-JAZ11 JAZ11 OsTIFY11c OsJAZ1 JAZ1	Jasmonate ZIM-domain protein 2 Jasmonate ZIM-domain protein 11
TraesCS4A02G040600	TF	HB->HB-other	Os03g0198600	Homeodomain-leucine zipper transcription factor Regulation of panicle exsertion Negative regulation of sheath blight disease resistance	HOX12 Oshox12 OsHox12 GT1	HOMEOBOX GENE 12 rice homeobox gene 12 Homeobox-leucine zipper protein HOX12 Homeodomain transcription factor HOX12 HD-ZIP protein HOX12 Grassy tiller 1	HOX12	HOMEOBOX GENE 12	Oshox12 OsHox12	rice homeobox gene 12 Homeobox-leucine zipper protein HOX12 Homeodomain transcription factor HOX12 HD-ZIP protein HOX12
TraesCS4A02G065100	-	-	Os03g0221200	Similar to Homocysteine S-methyltransferase 1 (EC 2.1.1.1NA) (S- methylmethionine:homocysteine methyltransferase 1) (SMM:Hcy S- methyltransferase 1) (ZmHMT-1).	NA	NA	HMT3	HOMOCYSTEINE METHYLTRANSFERASE 3	OsaHMT3 OsHMT3	homocysteine methyltransferase 3
TraesCS4A02G076700	-	-	Os03g0234900	Similar to Peroxidase (EC 1.11.1.7).	NA	NA	PRX39	CLASS III PEROXIDASE 39	prx39 OsPRX39 OsPRX-A2 PRX-A2 POD39 OsPOD39	class III peroxidase 39
TraesCS4A02G085300	-	-	Os03g0258200	Alpha/beta hydrolase fold-3 domain containing protein.	NA	NA	NA	NA	NA	NA
TraesCS4A02G106800	-	-	Os03g0286500	Similar to RNA-binding region containing protein 1 (HSRNASEB) (ssDNA binding protein SEB4) (CLL-associated antigen KW-5). Splice isoform 2.	NA	NA	NA	NA	NA	RNA recognition motif-containing protein
TraesCS4A02G119000	-	-	Os03g0304800	Lg1NA6-like family protein.	NA	NA	NA	NA	NA	NA
TraesCS4A02G127900	-	-	Os03g0339300	Hypothetical conserved gene.	NA	NA	NA	NA	prx41 OsPrx41 OsPOX8.1 POX8.1 OsPOD2 POD2	class III peroxidase 41 peroxidase 8.1 peroxidase 2
TraesCS4A02G131500	-	-	Os03g0329700	Similar to predicted protein.	NA	NA	NA	NA	NA	NA
TraesCS4A02G175400	-	-	Os11g0704000	SelT/selW/selH selenoprotein family protein.	NA	NA	NA	NA	NA	NA
TraesCS4A02G201700	-	-	Os11g0210100	Similar to Class III peroxidase 133.	NA	NA	PRX132	CLASS III PEROXIDASE 132	prx132 prx133 OsPRX132 OsPRX133	class III peroxidase 132 class III peroxidase 133
TraesCS4A02G267700	-	-	Os03g0712100	Cell division cycle-associated protein domain containing protein.	NA	NA	NA	NA	NA	NA
TraesCS4A02G275300	-	-	Os03g0701200	Similar to Sugar-starvation induced protein (Fragment).	NA	NA	NA	NA	NA	NA
TraesCS4A02G296600	-	-	Os03g0661300	Beta-tubulin Microtubules formation	TUB8 OsTUB8 TUBB8	BETA TUBULIN 8 beta tubulin 8 Tubulin beta-8 chain Beta-8-tubulin	TUB8	BETA TUBULIN 8	OsTUB8 TUBB8	beta tubulin 8 Tubulin beta-8 chain Beta-8-tubulin
TraesCS4A02G321600	-	-	Os01g0966700	Similar to Beta-fructofuranosidase (EC 3.2.1.26) (Fragment).	NA	NA	CIN5	CELL WALL INVERTASE 5	OsCIN4 OsCIN5 CIN4 CWIN4 OsCWIN4	b-Fructofuranosidase cell-wall invertase 4 cell-wall invertase 5
TraesCS4A02G345900	-	-	NA	NA	NA	NA	NA	NA	NA	NA
TraesCS4A02G401400	-	-	Os08g0424200	Methylcrotonoyl-CoA carboxylase beta chain mitochondrial precursor (EC 6.4.1.4) (3-Methylcrotonyl-CoA carboxylase 2) (MCCase beta subunit) (3-methylcrotonyl-CoA:carbon dioxide ligase beta subunit).	NA	NA	MCCB	METHYLCROTONYL-COA CARBOXYLASE B	OsMCCB	3-METHYLCROTONYL-COA CARBOXYLASE B
TraesCS4A02G430200	-	-	NA	NA	NA	NA	NA	NA	NA	NA
TraesCS4A02G437600	-	-	NA	NA	NA	NA	NA	NA	NA	NA
TraesCS4B02G037700	-	-	Os03g0700400	Lipoxygenase-3 Generation of stale flavor	LOX-3	lipoxygenase-3	LOX3	LIPOXYGENASE 3	Lox3* lox3(t) LOX-3 Lox3 OsLOX4 LOX4	Lipoxygenase3 Lipoxygenase 3 Lipoxygenase-3 Putative lipoxygenase 3 Lipoxygenase 4
TraesCS4B02G046700	-	-	Os03g0712100	Cell division cycle-associated protein domain containing protein.	NA	NA	NA	NA	NA	NA
TraesCS4B02G061300	-	-	Os03g0730400	Similar to Serine carboxypeptidase.	NA	NA	SCP19	SERINE CARBOXYPEPTIDASE 19	OsSCP19	Serine carboxypeptidase 19
TraesCS4B02G071500	-	-	Os12g0183100	Similar to Branched chain alpha-keto acid dehydrogenase E1-alpha subunit (Fragment).	NA	NA	BCKDH	BRANCHED-CHAIN KETO ACID DEHYDROGENASE	OsBCKDH	branched chain alpha-keto acid dehydrogenase E1-alpha subunit senescence-associated dehydrogenase branched-chain keto acid dehydrogenase
TraesCS4B02G123100	-	-	Os01g0897000	B-type cyclin-dependent kinase 1;1 Negative regulation of salt stress tolerance	OsCDKB1;1	B-type Cyclin-Dependent Kinase 1;1	CDKB;1	CYCLIN-DEPENDENT KINASE B;1	CDKB;1 Orysa;CDKB;1 CDKB1;1 Orysa;CDKB1;1 OsCDKB1.1 CDKB1.1 OsCDKB1;1	B1-type cyclin-dependent kinase
TraesCS4B02G123300	-	-	Os11g0120200	Protein of unknown function DUF936 plant family protein.	NA	NA	NA	NA	NA	NA
TraesCS4B02G124600	-	-	Os11g0125700	RNA recognition motif domain domain containing protein.	NA	NA	NA	NA	NA	NA
TraesCS4B02G173100	-	-	Os03g0329700	Similar to predicted protein.	NA	NA	NA	NA	NA	NA
TraesCS4B02G176900	-	-	Os03g0339300	Hypothetical conserved gene.	NA	NA	NA	NA	prx41 OsPrx41 OsPOX8.1 POX8.1 OsPOD2 POD2	class III peroxidase 41 peroxidase 8.1 peroxidase 2
TraesCS4B02G185500	-	-	Os03g0304800	Lg1NA6-like family protein.	NA	NA	NA	NA	NA	NA
TraesCS4B02G197500	-	-	Os03g0286500	Similar to RNA-binding region containing protein 1 (HSRNASEB) (ssDNA binding protein SEB4) (CLL-associated antigen KW-5). Splice isoform 2.	NA	NA	NA	NA	NA	RNA recognition motif-containing protein
TraesCS4B02G218900	-	-	Os03g0258200	Alpha/beta hydrolase fold-3 domain containing protein.	NA	NA	NA	NA	NA	NA
TraesCS4B02G261600	TF	HB->HB-other	Os03g0198600	Homeodomain-leucine zipper transcription factor Regulation of panicle exsertion Negative regulation of sheath blight disease resistance	HOX12 Oshox12 OsHox12 GT1	HOMEOBOX GENE 12 rice homeobox gene 12 Homeobox-leucine zipper protein HOX12 Homeodomain transcription factor HOX12 HD-ZIP protein HOX12 Grassy tiller 1	HOX12	HOMEOBOX GENE 12	Oshox12 OsHox12	rice homeobox gene 12 Homeobox-leucine zipper protein HOX12 Homeodomain transcription factor HOX12 HD-ZIP protein HOX12
TraesCS4B02G297100	TF	Tify	Os03g0181100	TIFY family protein Jasmonate ZIM-domain (JAZ) protein miR156-target gene Signal transduction induced by hydrogen peroxide	OsTIFY11b OsJAZ1NA	Jasmonate ZIM-domain protein 1NA	TIFY11B	TIFY GENE 11B	OsJAZ4 JAZ4 OsJAZ 1NA OsJAZ1NA JAZ1NA OsTIFY11b	Jasmonate ZIM-domain protein 4 Jasmonate ZIM-domain protein 1NA
TraesCS4B02G299800	-	-	Os03g0183500	FCS-like zinc finger (FLZ) protein 1NA Submergence response	OsFLZ1NA	FCS-like zinc finger protein 1NA	FLZ1NA	FCS-LIKE ZINC FINGER PROTEIN 1NA	OsFLZ1NA	NA
TraesCS4B02G302800	-	-	Os03g0186900	Aspartic proteinase Promotion of programmed cell death	OsAP25	aspartic protease 25	RADC1	RICE ANTHER DOWN-REGULATED BY CHILLING 1	OsAP25 Radc1 OsRADC1 AP25	aspartic protease 25 Aspartic Protease25 rice anther down-regulated by chilling 1
TraesCS4B02G330900	-	-	Os03g0135100	Glutathione S-transferase GSTF15.	NA	NA	GSTF15	PHI GLUTATHIONE S-TRANSFERASE 15	OsGSTF15	NA
TraesCS4B02G339700	-	-	Os05g0567800	Similar to solute carrier family 2 facilitated glucose transporter member 8.	NA	NA	ERD4	ERD PROTEIN 4	OsERD4	ERD protein 4 ERD-type monosaccharide transporter 4 monosaccharide transporter ERD4
TraesCS4B02G356800	-	-	Os02g0534400	Cell-wall invertase Sucrose metabolism in the early stages of caryopsis development	OsCIN1	cell-wall invertase 1	CIN1	CELL-WALL INVERTASE 1	OSCIN1 OsCIN1	cell-wall invertase 1 Cell wall-bound invertase 1
TraesCS4B02G363900	-	-	NA	NA	NA	NA	NA	NA	NA	NA
TraesCS4B02G375600	-	-	Os03g0102700	Expansin-B7	OsEXPB7	Expansin-B7	EXPB7	BETA-EXPANSIN 7	OsEXPB7 osaEXPb1.12	Expansin-B7 Beta-expansin-7
TraesCS4D02G015400	-	-	Os03g0661300	Beta-tubulin Microtubules formation	TUB8 OsTUB8 TUBB8	BETA TUBULIN 8 beta tubulin 8 Tubulin beta-8 chain Beta-8-tubulin	TUB8	BETA TUBULIN 8	OsTUB8 TUBB8	beta tubulin 8 Tubulin beta-8 chain Beta-8-tubulin
TraesCS4D02G035700	-	-	Os03g0701200	Similar to Sugar-starvation induced protein (Fragment).	NA	NA	NA	NA	NA	NA
TraesCS4D02G084600	-	-	Os11g0247000	Similar to Auxin-inducible protein.	NA	NA	NA	NA	ARGOS	NA
TraesCS4D02G122500	-	-	Os11g0125700	RNA recognition motif domain domain containing protein.	NA	NA	NA	NA	NA	NA
TraesCS4D02G140700	-	-	Os11g0704000	SelT/selW/selH selenoprotein family protein.	NA	NA	NA	NA	NA	NA
TraesCS4D02G175200	-	-	Os03g0329700	Similar to predicted protein.	NA	NA	NA	NA	NA	NA
TraesCS4D02G178600	-	-	Os03g0339300	Hypothetical conserved gene.	NA	NA	NA	NA	prx41 OsPrx41 OsPOX8.1 POX8.1 OsPOD2 POD2	class III peroxidase 41 peroxidase 8.1 peroxidase 2
TraesCS4D02G195100	-	-	Os03g0291500	Asparagine synthetase Biosynthesis of asparagine following the supply of ammonium	ASN1 OsASN1 OsAS1 AS1	ASPARAGINE SYNTHETASE 1 asparagine synthetase 1 Asparagine Synthetase1	ASN1	ASPARAGINE SYNTHETASE 1	OsASN1 OsAS1 AS1	asparagine synthetase 1 Asparagine Synthetase1
TraesCS4D02G198000	-	-	Os03g0286500	Similar to RNA-binding region containing protein 1 (HSRNASEB) (ssDNA binding protein SEB4) (CLL-associated antigen KW-5). Splice isoform 2.	NA	NA	NA	NA	NA	RNA recognition motif-containing protein
TraesCS4D02G234000	-	-	Os03g0234900	Similar to Peroxidase (EC 1.11.1.7).	NA	NA	PRX39	CLASS III PEROXIDASE 39	prx39 OsPRX39 OsPRX-A2 PRX-A2 POD39 OsPOD39	class III peroxidase 39
TraesCS4D02G238600	-	-	Os03g0226200	Non-symbiotic hemoglobin Phytoglobin Response to low mineral nutrients and abiotic stresses	Hb2 OsPgb1.2	non-symbiotic hemoglobin 2 phytoglobin 1.2	Hb2	HEMOGLOBIN 2	HB2 OsHB2 OsNSHB2 hb2 GLB1b ORYsa GLB1b OsPgb1.2 Pgb1.2	non-symbiotic hemoglobin 2 Non-legume hemoglobin Phytogb1.2 phytoglobin 1.2
TraesCS4D02G238800	-	-	Os03g0225900	Allene oxide synthase (CYP74A2) Biosynthesis of jasmonic acid (JA)	AOS2 OsAOS2 CYP74A2 OsAOS OsAOS1	ALLENE OXIDE SYNTHASE 2 Allene oxide synthase 2 Cytochrome P45NA 74A2 Hydroperoxide dehydrase 2 allene oxide synthase-1	AOS2	ALLENE OXIDE SYNTHASE 2	OsAOS2 CYP74A2 OsAOS OsAOS1	Allene oxide synthase 2 Cytochrome P45NA 74A2 Hydroperoxide dehydrase 2 allene oxide synthase-1
TraesCS4D02G246300	-	-	Os03g0214100	Replication protein A 7NAkDa subunit b	OsRPA7NAb	Replication protein A 7NAkDa subunit b	RPA1	REPLICATION PROTEIN A 1	OsRPA1 OsRPA7NAb RPA7NAb	replication protein A1 Replication protein A 7NAkDa subunit b RPA7NAkDa subunit b
TraesCS4D02G261600	TF	HB->HB-other	Os03g0198600	Homeodomain-leucine zipper transcription factor Regulation of panicle exsertion Negative regulation of sheath blight disease resistance	HOX12 Oshox12 OsHox12 GT1	HOMEOBOX GENE 12 rice homeobox gene 12 Homeobox-leucine zipper protein HOX12 Homeodomain transcription factor HOX12 HD-ZIP protein HOX12 Grassy tiller 1	HOX12	HOMEOBOX GENE 12	Oshox12 OsHox12	rice homeobox gene 12 Homeobox-leucine zipper protein HOX12 Homeodomain transcription factor HOX12 HD-ZIP protein HOX12
TraesCS4D02G285300	-	-	Os08g0476900	Similar to Patatin-like protein 1.	NA	NA	NA	NA	OspPLAIIdelta pPLAIIdelta	Patatin-related phospholipase A II delta
TraesCS4D02G287300	-	-	Os03g0172100	Similar to Leucine zipper protein.	NA	NA	NA	NA	NA	Protein CHUP1 chloroplastic
TraesCS4D02G295900	TF	Tify	Os03g0180900	Jasmonate ZIM-domain containing protein Transcriptional repressor of JA signaling Regulation of phosphate starvation responses Pi homeostasis	OsJAZ11	Jasmonate ZIM-domain protein 11	TIFY11C	TIFY GENE 11C	OsJAZ2 JAZ2 OsJAZ 11 OsJAZ11 Os-JAZ11 JAZ11 OsTIFY11c OsJAZ1 JAZ1	Jasmonate ZIM-domain protein 2 Jasmonate ZIM-domain protein 11
TraesCS4D02G298300	-	-	NA	NA	NA	NA	NA	NA	NA	NA
TraesCS4D02G298700	-	-	Os03g0183500	FCS-like zinc finger (FLZ) protein 1NA Submergence response	OsFLZ1NA	FCS-like zinc finger protein 1NA	FLZ1NA	FCS-LIKE ZINC FINGER PROTEIN 1NA	OsFLZ1NA	NA
TraesCS4D02G301300	-	-	Os03g0186900	Aspartic proteinase Promotion of programmed cell death	OsAP25	aspartic protease 25	RADC1	RICE ANTHER DOWN-REGULATED BY CHILLING 1	OsAP25 Radc1 OsRADC1 AP25	aspartic protease 25 Aspartic Protease25 rice anther down-regulated by chilling 1
TraesCS4D02G350500	-	-	Os02g0534400	Cell-wall invertase Sucrose metabolism in the early stages of caryopsis development	OsCIN1	cell-wall invertase 1	CIN1	CELL-WALL INVERTASE 1	OSCIN1 OsCIN1	cell-wall invertase 1 Cell wall-bound invertase 1
TraesCS4D02G360000	-	-	Os03g0103300	Hybrid proline- or glycine-rich protein Controll of low-temperature germinability Pre-harvest sprouting resistance	qLTG-3-1(t) qLTG-3-1(t) qLTG3-1 OsHyPRPNA5 OsHyPRP5 HyP/GRPNA5 HyP/GRP5	low-temperature germianability (QTL)-3-1(t) hybrid proline- or glycine-rich protein 5	HYPRP5	HYBRID PROLINE- OR GLYCINE-RICH PROTEIN 5	qLTG-3-1(t) qLTG3-1 OsHyPRPNA5 OsHyPRP5 HyP/GRPNA5 HyP/GRP5	low-temperature germianability (QTL)-3-1(t) hybrid proline- or glycine-rich protein 5 Hybrid Proline-Rich Protein 5
TraesCS5A02G009800	-	-	Os12g0636100	Tetratricopeptide-like helical domain containing protein.	NA	NA	TPR215	TETRATRICOPEPTIDE REPEAT DOMAIN CONTAINING PROTEIN 215	OsTPR215	Tetratricopeptide repeat domain containing protein 215
TraesCS5A02G052600	-	-	Os10g0370800	Similar to Exo-1 3-beta-glucanase precursor (EC 3.2.1.58) (Fragment).	NA	NA	NA	NA	NA	NA
TraesCS5A02G053700	-	-	Os12g0605800	Similar to 3-methylcrotonyl CoA carboxylase biotin-containing subunit (Fragment).	NA	NA	MCCA	METHYLCROTONYL-COA CARBOXYLASE A	OsL55 OsMCCA	3-methylcrotonyl CoA carboxylase biotin-containing subunit 3-METHYLCROTONYL-COA CARBOXYLASE A
TraesCS5A02G077500	-	-	Os12g0569200	Conserved hypothetical protein.	NA	NA	NA	NA	NA	NA
TraesCS5A02G088400	-	-	Os12g0560700	Similar to PROLIFERA protein.	NA	NA	MCM7	MINI-CHROMOSOME MAINTENANCE PROTEIN 7	OsMCM7	NA
TraesCS5A02G098300	-	-	Os12g0530000	Similar to Histone H2A.	NA	NA	NA	NA	NA	Histone H2A IV
TraesCS5A02G120000	-	-	Os12g0183100	Similar to Branched chain alpha-keto acid dehydrogenase E1-alpha subunit (Fragment).	NA	NA	BCKDH	BRANCHED-CHAIN KETO ACID DEHYDROGENASE	OsBCKDH	branched chain alpha-keto acid dehydrogenase E1-alpha subunit senescence-associated dehydrogenase branched-chain keto acid dehydrogenase
TraesCS5A02G129500	-	-	Os11g0151400	Cytochrome P45NA 94C2a Cytochrome P45NA of the CYP94 subfamily JA-Ile oxidation upon salt-stress	CYP94C2a OsCYP94C2a	cytochrome P45NA 94C2a	CYP94C2	CYTOCHROME P45NA 94C2	OsCYP94C2 CYP94C2a OsCYP94C2a	Cytochrome P45NA 94C2
TraesCS5A02G143200	TF	NAC	Os11g0126900	NAC-domain protein Drought tolerance	NAC122 OsNAC1NA ONAC122 NAC122	NAC DOMAIN-CONTAINING PROTEIN 122 NAC domain-containing protein 1NA NAC domain-containing protein 122	NAC122	NAC DOMAIN-CONTAINING PROTEIN 122	OsNAC1NA NAC1NA ONAC122 NAC122 OsSNAC1NA SNAC1NA	NAC domain-containing protein 1NA NAC domain-containing protein 122
TraesCS5A02G143800	-	-	Os11g0124900	Glycosyl transferase family 8 protein.	NA	NA	GAUT18	GALACTURONOSYLTRANSFERASE 18	OsGAUT18	galacturonosyltransferase 18
TraesCS5A02G146500	TF	WRKY	Os11g0117600	WRKY transcription factor 5NA Transcription repressor Mediation of ABA-dependent seed germination and seedling growth Salt stress tolerance	OsWRKY5NA	WRKY transcription factor 5NA	WRKY5NA	WRKY GENE 5NA	OsWRKY5NA	Rice WRKY gene5NA
TraesCS5A02G153900	-	-	Os06g0265000	Asparagine synthetase Long-distance transport of asparagine	ASN OsASN2 OsAS OsAS2 AS2	ASPARAGINE SYNTHETASE asparagine synthetase 2 Asparagine Synthetase2	ASN	ASPARAGINE SYNTHETASE	OsASN2 OsAS OsAS2 AS2	asparagine synthetase 2 Asparagine Synthetase2
TraesCS5A02G171800	-	-	Os09g0272000	Heavy metal transport/detoxification protein domain containing protein.	NA	NA	HIPP17	HEAVY-METAL-ASSOCIATED ISOPRENYLATED PLANT PROTEIN 17	OsHIPP17 OsaHIP17 HIP17	heavy-metal-associated isoprenylated plant protein 17
TraesCS5A02G250600	TF	bHLH	Os09g0474100	Similar to TA1 protein (Fragment).	NA	NA	NA	NA	OsbHLHNA85 DLN227 OsDLN227	basic helix-loop-helix protein NA85 DLN repressor 227 DLN motif protein 227
TraesCS5A02G253200	-	-	Os09g0478300	Similar to Cellulose synthase-like protein E6.	NA	NA	CSLE6	CELLULOSE SYNTHASE LIKE E6	OsCslE6 OsCSLE6	NA
TraesCS5A02G336500	-	-	Os01g0896300	Ortholog of Arabidopsis FASCIATA1 Chromatin assembly factor-1 p15NA subunit Meristem maintenance Regulation of cell-cycle period	FSM	FLATTENED SHOOT MERISTEM	NA	NA	FSM FAS1	FLATENNED SHOOT MERISTEM FASCIATA1 CAF-1 p15NA subunit p15NA subunit of chromatin assembly factor-1
TraesCS5A02G395200	-	-	Os03g0758100	Starch phosphorylase Alpha-glucan phosphorylase Starch biosynthesis in rice endosperm at low temperature	OsPho1	Starch phosphorylase 1	PHO1	STARCH PHOSPHORYLASE 1	Pho1 OsPho1 OsPHOL PHOL OsPHOI PHOI	Starch phosphorylase 1 plastidial starch phosphorylase1 plastidial starch phosphorylase 1 Plastidic a-1 4-glucan phosphorylase 2 starch phosphorylase L
TraesCS5A02G397900	-	-	Os03g0760200	Cytochrome P45NA monooxygenase CYP81A6 Resistance to bentazon and sulfonylurea herbicides	Bel CYP81A6	bentazon lethality cytochrome P45NA 81A6	BEL	BENTAZON LETHAL	bel bel-a(8NA77S) bel-b(=bsl Norin8m) CYP81A6 OsCYP81A6 OsCYP81Q32 CYP81Q32	bentazon sensitive BENTAZON SENSITIVITY bentazon susceptible lethality BENTAZON AND SULFONYLUREA RESISTANT PROTEIN cytochrome P45NA 81A6
TraesCS5A02G398500	-	-	Os03g0760800	A member of the GAST (gibberellin (GA)-Stimulated Transcript) family Control of seedling growth and &alpha;-amylase expression Cell proliferation in meristems and panicles development	GASR1 OsGASR1	GA Stimulated Rice 1 GA-stimulated transcript-related gene 1	NA	NA	OsGASR1 GASR1	GAST (GA-stimulated transcript) homolog 1 GAST homolog 1 GA-stimulated transcript homolog 1 GA-stimulated transcript-related gene 1
TraesCS5A02G411500	-	-	Os11g0558300	Similar to Acyl CoA synthetase (EC 6.2.1.3).	NA	NA	NA	NA	OsLACS2 LACS2	long-chain acyl-CoA synthetase 2
TraesCS5A02G468300	TF	NAC	Os03g0815100	NAC-domain transcription factor Response to infection by M. grisea MeJA-mediated signaling pathway Drought and salinitytolerance	OsNAC19 SNAC1	NAC-domain protein 19 STRESS-RESPONSIVE NAC 1	ONAC2	ORIZA NAC PROTEIN 2	SNAC1 snac1 OsNAC9 ONACNANA2 ONAC2 ONACNA33 ONAC33 ONACNA43 ONAC43 ONACNA44 ONAC44 OsNAC19 NAC19 SNAC1/ONACNANA2 OsSNAC1 OsNAC9 OsNAC1	SNAC1: stress-responsive NAC1 stress-responsive NAC 1 stress-induced transcription factor NAC1 NAC domain protein 9 NAC domain-containing protein 2 NAC domain-containing protein 33 NAC domain-containing protein 43 NAC domain-containing protein 44
TraesCS5A02G498800	-	-	Os03g0132000	Similar to 4-coumarate-CoA ligase-like protein.	NA	NA	ACS4	ACYL-COA SYNTHETASE 4	OsACS4 OsOPCL1 OPCL1	acyl-CoA synthetase 4 OPC-8:NA CoA ligase 1
TraesCS5B02G007500	-	-	Os12g0636100	Tetratricopeptide-like helical domain containing protein.	NA	NA	TPR215	TETRATRICOPEPTIDE REPEAT DOMAIN CONTAINING PROTEIN 215	OsTPR215	Tetratricopeptide repeat domain containing protein 215
TraesCS5B02G023900	-	-	Os12g0636100	Tetratricopeptide-like helical domain containing protein.	NA	NA	TPR215	TETRATRICOPEPTIDE REPEAT DOMAIN CONTAINING PROTEIN 215	OsTPR215	Tetratricopeptide repeat domain containing protein 215
TraesCS5B02G028300	-	-	Os11g0654400	Similar to tropinone reductase 2.	NA	NA	NA	NA	NA	NA
TraesCS5B02G064100	-	-	Os10g0370800	Similar to Exo-1 3-beta-glucanase precursor (EC 3.2.1.58) (Fragment).	NA	NA	NA	NA	NA	NA
TraesCS5B02G074200	-	-	Os12g0590500	Similar to Kinesin motor domain containing protein expressed.	NA	NA	NA	NA	NA	NA
TraesCS5B02G121400	-	-	Os12g0183100	Similar to Branched chain alpha-keto acid dehydrogenase E1-alpha subunit (Fragment).	NA	NA	BCKDH	BRANCHED-CHAIN KETO ACID DEHYDROGENASE	OsBCKDH	branched chain alpha-keto acid dehydrogenase E1-alpha subunit senescence-associated dehydrogenase branched-chain keto acid dehydrogenase
TraesCS5B02G128100	-	-	Os12g0150200	Cytochrome P45NA enzyme Salt tolerance	OsCYP45NA CYP94C2b	Cytochrome P45NA family protein	CYP94C2B	CYTOCHROME P45NA 94C2B	OsCYP94C2b	Cytochrome P45NA 94C2b
TraesCS5B02G142100	TF	NAC	Os11g0126900	NAC-domain protein Drought tolerance	NAC122 OsNAC1NA ONAC122 NAC122	NAC DOMAIN-CONTAINING PROTEIN 122 NAC domain-containing protein 1NA NAC domain-containing protein 122	NAC122	NAC DOMAIN-CONTAINING PROTEIN 122	OsNAC1NA NAC1NA ONAC122 NAC122 OsSNAC1NA SNAC1NA	NAC domain-containing protein 1NA NAC domain-containing protein 122
TraesCS5B02G145300	TF	WRKY	Os11g0117600	WRKY transcription factor 5NA Transcription repressor Mediation of ABA-dependent seed germination and seedling growth Salt stress tolerance	OsWRKY5NA	WRKY transcription factor 5NA	WRKY5NA	WRKY GENE 5NA	OsWRKY5NA	Rice WRKY gene5NA
TraesCS5B02G152600	-	-	Os06g0265000	Asparagine synthetase Long-distance transport of asparagine	ASN OsASN2 OsAS OsAS2 AS2	ASPARAGINE SYNTHETASE asparagine synthetase 2 Asparagine Synthetase2	ASN	ASPARAGINE SYNTHETASE	OsASN2 OsAS OsAS2 AS2	asparagine synthetase 2 Asparagine Synthetase2
TraesCS5B02G175800	-	-	Os09g0298200	Chloroplastic/amyloplastic ADP-glucose pyrophosphorylase small subunit 1 Starch synthesis in the early stage of developing endosperm	OsAGPS1	ADP-glucose pyrophosphorylase small subunit 1	AGPS1	ADP-GLUCOSE PYROPHOSPHORYLASE SMALL SUBUNIT 1	OsAGPS1 APS1 OsAPS1 AGPsma	sativa ADP-glucose pyrophosphorylase small subunit 1 ADP-glucose Pyrophosphorylase small subunit 1 AGPase small subunit 1 Adenosine diphosphate glucose pyrophosphorylase adenosine diphosphoglucose pyrophosphorylase ADP-glucose pyrophosphorylase small unit 1 AGPase S1
TraesCS5B02G219300	-	-	Os09g0427125	Hypothetical conserved gene.	NA	NA	NA	NA	NA	NA
TraesCS5B02G228500	-	-	Os08g0406400	Similar to Sulfate transporter (Fragment).	NA	NA	SULTR1;3	SULPHATE TRANSPORTER 1;3	OsSultr1;3 OsSul1;3	sulphate transporter 1;3
TraesCS5B02G248600	TF	bHLH	Os09g0474100	Similar to TA1 protein (Fragment).	NA	NA	NA	NA	OsbHLHNA85 DLN227 OsDLN227	basic helix-loop-helix protein NA85 DLN repressor 227 DLN motif protein 227
TraesCS5B02G261300	-	-	NA	NA	NA	NA	NA	NA	NA	NA
TraesCS5B02G265500	-	-	Os09g0491100	Beta-glucosidase 2	bglu2	&beta;-glucosidase 2	BGLU3NA	BETA-GLUCOSIDASE 3NA	Os9bglu3NA OsBGlu3NA bglu 2 bglu2 BGlu2	beta-glucosidase 3NA
TraesCS5B02G275600	-	-	Os09g0498500	NAD-binding site containing protein.	NA	NA	NA	NA	NA	NA
TraesCS5B02G278100	-	-	Os09g0500900	Protein of unknown function DUF568 domain containing protein.	NA	NA	NA	NA	NA	NA
TraesCS5B02G307600	-	-	Os10g0101200	Serine carboxypeptidase Regulation of grain filling and seed germination	SCP45 OsSCP45 OsSCP46 SCP46	SERINE CARBOXYPEPTIDASE 45 Serine carboxypeptidase 45 Serine carboxypeptidase 46	SCP45	SERINE CARBOXYPEPTIDASE 45	OsSCP45 OsSCP46 SCP46	Serine carboxypeptidase 45 Serine carboxypeptidase 46
TraesCS5B02G335500	-	-	Os01g0896300	Ortholog of Arabidopsis FASCIATA1 Chromatin assembly factor-1 p15NA subunit Meristem maintenance Regulation of cell-cycle period	FSM	FLATTENED SHOOT MERISTEM	NA	NA	FSM FAS1	FLATENNED SHOOT MERISTEM FASCIATA1 CAF-1 p15NA subunit p15NA subunit of chromatin assembly factor-1
TraesCS5B02G355900	-	-	Os09g0552500	RmlC-like jelly roll fold domain containing protein.	NA	NA	NA	NA	NA	NA
TraesCS5B02G382400	-	-	Os03g0738600	Lipoxygenase Seed germination and longevity	LOX-L2 OsLOX-L2 LOX1.1 LOX L-2 OsLOX2	LIPOXYGENASE L2 Lipoxygenase 2 Lipoxygenase L-2	LOX-L2	LIPOXYGENASE L2	OsLOX-L2 LOX1.1 LOX L-2 LOX-2 OsLOX2 LOX2	Lipoxygenase 2 Lipoxygenase L-2
TraesCS5B02G382600	-	-	Os03g0738600	Lipoxygenase Seed germination and longevity	LOX-L2 OsLOX-L2 LOX1.1 LOX L-2 OsLOX2	LIPOXYGENASE L2 Lipoxygenase 2 Lipoxygenase L-2	LOX-L2	LIPOXYGENASE L2	OsLOX-L2 LOX1.1 LOX L-2 LOX-2 OsLOX2 LOX2	Lipoxygenase 2 Lipoxygenase L-2
TraesCS5B02G400000	-	-	Os03g0758100	Starch phosphorylase Alpha-glucan phosphorylase Starch biosynthesis in rice endosperm at low temperature	OsPho1	Starch phosphorylase 1	PHO1	STARCH PHOSPHORYLASE 1	Pho1 OsPho1 OsPHOL PHOL OsPHOI PHOI	Starch phosphorylase 1 plastidial starch phosphorylase1 plastidial starch phosphorylase 1 Plastidic a-1 4-glucan phosphorylase 2 starch phosphorylase L
TraesCS5B02G403600	-	-	Os03g0760800	A member of the GAST (gibberellin (GA)-Stimulated Transcript) family Control of seedling growth and &alpha;-amylase expression Cell proliferation in meristems and panicles development	GASR1 OsGASR1	GA Stimulated Rice 1 GA-stimulated transcript-related gene 1	NA	NA	OsGASR1 GASR1	GAST (GA-stimulated transcript) homolog 1 GAST homolog 1 GA-stimulated transcript homolog 1 GA-stimulated transcript-related gene 1
TraesCS5B02G408000	-	-	Os03g0767000	Allene oxide synthase (CYP74A1) Biosynthesis of jasmonic acid (JA)	AOS1 OsAOS OsAOS1 CYP74A1	ALLENE OXIDE SYNTHASE 1 allene oxide synthase1 Allene oxide synthase 1 chloroplastic Cytochrome P45NA 74A1 Hydroperoxide dehydrase 1 allene oxide synthase-1	AOS1	ALLENE OXIDE SYNTHASE 1	OsAOS OsAOS1 CYP74A1 OsAOS2 AOS2	allene oxide synthase1 Allene oxide synthase 1 chloroplastic Cytochrome P45NA 74A1 Hydroperoxide dehydrase 1 allene oxide synthase-1
TraesCS5B02G408200	-	-	Os03g0767600	BTB domain containing protein.	NA	NA	BTBN1NA	BTB-TYPE E3 UBIQUITIN LIGASE N1NA	OsBTBN1NA	BTB-type E3 ubiquitin ligase N1NA
TraesCS5B02G415100	-	-	Os11g0558300	Similar to Acyl CoA synthetase (EC 6.2.1.3).	NA	NA	NA	NA	OsLACS2 LACS2	long-chain acyl-CoA synthetase 2
TraesCS5B02G455600	-	-	Os03g0743400	Similar to H2A protein.	NA	NA	NA	NA	NA	Histone H2A.hv1
TraesCS5B02G463300	-	-	NA	NA	NA	NA	NA	NA	NA	NA
TraesCS5B02G480900	TF	NAC	Os03g0815100	NAC-domain transcription factor Response to infection by M. grisea MeJA-mediated signaling pathway Drought and salinitytolerance	OsNAC19 SNAC1	NAC-domain protein 19 STRESS-RESPONSIVE NAC 1	ONAC2	ORIZA NAC PROTEIN 2	SNAC1 snac1 OsNAC9 ONACNANA2 ONAC2 ONACNA33 ONAC33 ONACNA43 ONAC43 ONACNA44 ONAC44 OsNAC19 NAC19 SNAC1/ONACNANA2 OsSNAC1 OsNAC9 OsNAC1	SNAC1: stress-responsive NAC1 stress-responsive NAC 1 stress-induced transcription factor NAC1 NAC domain protein 9 NAC domain-containing protein 2 NAC domain-containing protein 33 NAC domain-containing protein 43 NAC domain-containing protein 44
TraesCS5B02G499100	-	-	Os03g0823800	Similar to Permease 1.	NA	NA	NA	NA	NA	NA
TraesCS5B02G516800	-	-	Os03g0836300	Harpin-induced 1 domain containing protein.	NA	NA	NA	NA	NA	NA
TraesCS5B02G527100	-	-	NA	NA	NA	NA	NA	NA	NA	NA
TraesCS5B02G559200	-	-	Os03g0856300	Similar to Acyl carrier protein III chloroplast precursor (ACP III).	NA	NA	NA	NA	NA	NA
TraesCS5D02G014700	-	-	Os12g0636100	Tetratricopeptide-like helical domain containing protein.	NA	NA	TPR215	TETRATRICOPEPTIDE REPEAT DOMAIN CONTAINING PROTEIN 215	OsTPR215	Tetratricopeptide repeat domain containing protein 215
TraesCS5D02G078500	-	-	Os12g0590500	Similar to Kinesin motor domain containing protein expressed.	NA	NA	NA	NA	NA	NA
TraesCS5D02G102600	-	-	Os12g0555600	Cellulose synthase-like protein Cell wall biosynthesis	ND1 CSLD4 OsCSLD4 OsCD1 CD1	NARROW LEAF AND DWARF 1 CURLED LEAF AND DWARF 1	ND1	NARROW LEAF AND DWARF 1	CSLD4 OsCSLD4 OsCD1 CD1 DNL3 OsDNL3 NRL1 OsNRL1	CURLED LEAF AND DWARF 1 Dwarf and narrow-leaf 3 narrow and rolled leaf 1
TraesCS5D02G137000	-	-	Os12g0150200	Cytochrome P45NA enzyme Salt tolerance	OsCYP45NA CYP94C2b	Cytochrome P45NA family protein	CYP94C2B	CYTOCHROME P45NA 94C2B	OsCYP94C2b	Cytochrome P45NA 94C2b
TraesCS5D02G143300	-	-	Os04g0204100	Similar to HNA825GNA2.3 protein.	NA	NA	UGT74J13	UDP-GLUCOSYLTRANSFERASE 74J13	OsUGT74J13	UDP-glucosyltransferase 74J13
TraesCS5D02G145800	TF	WRKY	Os11g0117600	WRKY transcription factor 5NA Transcription repressor Mediation of ABA-dependent seed germination and seedling growth Salt stress tolerance	OsWRKY5NA	WRKY transcription factor 5NA	WRKY5NA	WRKY GENE 5NA	OsWRKY5NA	Rice WRKY gene5NA
TraesCS5D02G148800	TF	NAC	Os11g0126900	NAC-domain protein Drought tolerance	NAC122 OsNAC1NA ONAC122 NAC122	NAC DOMAIN-CONTAINING PROTEIN 122 NAC domain-containing protein 1NA NAC domain-containing protein 122	NAC122	NAC DOMAIN-CONTAINING PROTEIN 122	OsNAC1NA NAC1NA ONAC122 NAC122 OsSNAC1NA SNAC1NA	NAC domain-containing protein 1NA NAC domain-containing protein 122
TraesCS5D02G159100	-	-	Os06g0265000	Asparagine synthetase Long-distance transport of asparagine	ASN OsASN2 OsAS OsAS2 AS2	ASPARAGINE SYNTHETASE asparagine synthetase 2 Asparagine Synthetase2	ASN	ASPARAGINE SYNTHETASE	OsASN2 OsAS OsAS2 AS2	asparagine synthetase 2 Asparagine Synthetase2
TraesCS5D02G162500	-	-	NA	NA	NA	NA	NA	NA	NA	NA
TraesCS5D02G182600	-	-	Os09g0298200	Chloroplastic/amyloplastic ADP-glucose pyrophosphorylase small subunit 1 Starch synthesis in the early stage of developing endosperm	OsAGPS1	ADP-glucose pyrophosphorylase small subunit 1	AGPS1	ADP-GLUCOSE PYROPHOSPHORYLASE SMALL SUBUNIT 1	OsAGPS1 APS1 OsAPS1 AGPsma	sativa ADP-glucose pyrophosphorylase small subunit 1 ADP-glucose Pyrophosphorylase small subunit 1 AGPase small subunit 1 Adenosine diphosphate glucose pyrophosphorylase adenosine diphosphoglucose pyrophosphorylase ADP-glucose pyrophosphorylase small unit 1 AGPase S1
TraesCS5D02G219300	TF	Tify	Os09g0439200	Jasmonate ZIM-domain protein Jasmonate-induced resistance to bacterial blight Repressor of jasmonic acid signaling	TIFY1NAC OsJAZ7 OsJAZ 8 OsJAZ8 Os-JAZ8 JAZ8 OsTIFY1NAc OsTIFY1NAc/OsJAZ8	TIFY GENE 1NAC Jasmonate ZIM-domain protein 7 Jasmonate ZIM-domain protein 8	TIFY1NAC	TIFY GENE 1NAC	OsJAZ7 JAZ7 OsJAZ 8 OsJAZ8 Os-JAZ8 JAZ8 OsTIFY1NAc OsTIFY1NAc/OsJAZ8	Jasmonate ZIM-domain protein 7 Jasmonate ZIM-domain protein 8.
TraesCS5D02G228200	-	-	Os09g0427125	Hypothetical conserved gene.	NA	NA	NA	NA	NA	NA
TraesCS5D02G231200	-	-	Os09g0421200	Conserved hypothetical protein.	NA	NA	NA	NA	NA	NA
TraesCS5D02G261000	-	-	Os09g0478300	Similar to Cellulose synthase-like protein E6.	NA	NA	CSLE6	CELLULOSE SYNTHASE LIKE E6	OsCslE6 OsCSLE6	NA
TraesCS5D02G341200	-	-	Os01g0896300	Ortholog of Arabidopsis FASCIATA1 Chromatin assembly factor-1 p15NA subunit Meristem maintenance Regulation of cell-cycle period	FSM	FLATTENED SHOOT MERISTEM	NA	NA	FSM FAS1	FLATENNED SHOOT MERISTEM FASCIATA1 CAF-1 p15NA subunit p15NA subunit of chromatin assembly factor-1
TraesCS5D02G388800	-	-	Os03g0738600	Lipoxygenase Seed germination and longevity	LOX-L2 OsLOX-L2 LOX1.1 LOX L-2 OsLOX2	LIPOXYGENASE L2 Lipoxygenase 2 Lipoxygenase L-2	LOX-L2	LIPOXYGENASE L2	OsLOX-L2 LOX1.1 LOX L-2 LOX-2 OsLOX2 LOX2	Lipoxygenase 2 Lipoxygenase L-2
TraesCS5D02G403000	-	-	Os03g0756300	X8 domain containing protein.	NA	NA	NA	NA	NA	NA
TraesCS5D02G404500	-	-	Os03g0758100	Starch phosphorylase Alpha-glucan phosphorylase Starch biosynthesis in rice endosperm at low temperature	OsPho1	Starch phosphorylase 1	PHO1	STARCH PHOSPHORYLASE 1	Pho1 OsPho1 OsPHOL PHOL OsPHOI PHOI	Starch phosphorylase 1 plastidial starch phosphorylase1 plastidial starch phosphorylase 1 Plastidic a-1 4-glucan phosphorylase 2 starch phosphorylase L
TraesCS5D02G407400	-	-	Os03g0760200	Cytochrome P45NA monooxygenase CYP81A6 Resistance to bentazon and sulfonylurea herbicides	Bel CYP81A6	bentazon lethality cytochrome P45NA 81A6	BEL	BENTAZON LETHAL	bel bel-a(8NA77S) bel-b(=bsl Norin8m) CYP81A6 OsCYP81A6 OsCYP81Q32 CYP81Q32	bentazon sensitive BENTAZON SENSITIVITY bentazon susceptible lethality BENTAZON AND SULFONYLUREA RESISTANT PROTEIN cytochrome P45NA 81A6
TraesCS5D02G408000	-	-	Os03g0760800	A member of the GAST (gibberellin (GA)-Stimulated Transcript) family Control of seedling growth and &alpha;-amylase expression Cell proliferation in meristems and panicles development	GASR1 OsGASR1	GA Stimulated Rice 1 GA-stimulated transcript-related gene 1	NA	NA	OsGASR1 GASR1	GAST (GA-stimulated transcript) homolog 1 GAST homolog 1 GA-stimulated transcript homolog 1 GA-stimulated transcript-related gene 1
TraesCS5D02G413200	-	-	Os03g0767000	Allene oxide synthase (CYP74A1) Biosynthesis of jasmonic acid (JA)	AOS1 OsAOS OsAOS1 CYP74A1	ALLENE OXIDE SYNTHASE 1 allene oxide synthase1 Allene oxide synthase 1 chloroplastic Cytochrome P45NA 74A1 Hydroperoxide dehydrase 1 allene oxide synthase-1	AOS1	ALLENE OXIDE SYNTHASE 1	OsAOS OsAOS1 CYP74A1 OsAOS2 AOS2	allene oxide synthase1 Allene oxide synthase 1 chloroplastic Cytochrome P45NA 74A1 Hydroperoxide dehydrase 1 allene oxide synthase-1
TraesCS5D02G413400	-	-	Os03g0767600	BTB domain containing protein.	NA	NA	BTBN1NA	BTB-TYPE E3 UBIQUITIN LIGASE N1NA	OsBTBN1NA	BTB-type E3 ubiquitin ligase N1NA
TraesCS5D02G420300	-	-	Os11g0558300	Similar to Acyl CoA synthetase (EC 6.2.1.3).	NA	NA	NA	NA	OsLACS2 LACS2	long-chain acyl-CoA synthetase 2
TraesCS5D02G447800	-	-	Os03g0797400	Similar to Indole-3-glycerol phosphate lyase.	NA	NA	IGL	INDOLE-3-GLYCEROL PHOSPHATE LYASE	OsIGL OsIgl	indole-3-glycerol phosphate lyase
TraesCS5D02G481000	-	-	Os03g0812400	Calmodulin-like protein Target of osa-miR1432 Rice bacterial blight resistance	OsCaML2	Calmodulin-like protein 2	CaML2	CALMODULIN-LIKE PROTEIN 2	OsCaML2	Calmodulin-like protein 2
TraesCS5D02G481200	TF	NAC	Os03g0815100	NAC-domain transcription factor Response to infection by M. grisea MeJA-mediated signaling pathway Drought and salinitytolerance	OsNAC19 SNAC1	NAC-domain protein 19 STRESS-RESPONSIVE NAC 1	ONAC2	ORIZA NAC PROTEIN 2	SNAC1 snac1 OsNAC9 ONACNANA2 ONAC2 ONACNA33 ONAC33 ONACNA43 ONAC43 ONACNA44 ONAC44 OsNAC19 NAC19 SNAC1/ONACNANA2 OsSNAC1 OsNAC9 OsNAC1	SNAC1: stress-responsive NAC1 stress-responsive NAC 1 stress-induced transcription factor NAC1 NAC domain protein 9 NAC domain-containing protein 2 NAC domain-containing protein 33 NAC domain-containing protein 43 NAC domain-containing protein 44
TraesCS5D02G499100	-	-	Os03g0823800	Similar to Permease 1.	NA	NA	NA	NA	NA	NA
TraesCS5D02G507300	-	-	Os03g0829200	Similar to Soluble epoxide hydrolase.	NA	NA	NA	NA	NA	NA
TraesCS5D02G526300	-	-	NA	NA	NA	NA	NA	NA	NA	NA
TraesCS6A02G023200	-	-	Os02g0106100	Vacuolar acid invertase Sugar metabolism Regulation of grain size	OsVIN2 SGS1	vacuolar invertase 2 small grain size1	INV3	INVERTASE 3	OSINV3 OsINV3 OsVIN2 VIN2 VINV	invertase 3 fructosyl transferase vacuolar invertase 2
TraesCS6A02G036000	-	-	Os07g0170100	Similar to Branched chain alpha-keto acid dehydrogenase E1 beta subunit.	NA	NA	NA	NA	NA	NA
TraesCS6A02G059000	-	-	Os03g0119900	Similar to Histone H4.	NA	NA	NA	NA	NA	NA
TraesCS6A02G116800	-	-	NA	NA	NA	NA	NA	NA	NA	NA
TraesCS6A02G116900	-	-	NA	NA	NA	NA	NA	NA	NA	NA
TraesCS6A02G141900	-	-	NA	NA	NA	NA	NA	NA	NA	NA
TraesCS6A02G146900	TF	WRKY	Os02g0181300	WRKY transcription factor Defense response	WRKY71 OsWRKY71	WRKY GENE 71 Rice WRKY gene71 Rice WRKY gene 71 Transcription factor WRKY71	WRKY71	WRKY GENE 71	OsWRKY71 WRKY-71	Rice WRKY gene71 Rice WRKY gene 71 Transcription factor WRKY71
TraesCS6A02G148600	-	-	Os01g0541800	A member of the SWEET sugar transporter Negative regulation of sheath blight resistance	SWEET2a	NA	SWEET2A	SWEET2A	OsSWEET2a SWEET2a	sugar will eventually be exported transporter 2a
TraesCS6A02G185100	-	-	Os02g0218800	Allene oxide synthase (CYP74A4) Fatty acid 9-/13-hydroperoxide lyase (CYP74C) Biosynthesis of jasmonic acid (JA) Plant defense	AOS4 HPL1 OsAOS4 CYP74A4 OsHPL1	ALLENE OXIDE SYNTHASE 4 HYDROPEROXIDE LYASE allene oxide synthase4 Allene oxide synthase 4 Cytochrome P45NA 74A4 Hydroperoxide dehydrase 4 hydroperoxide lyase 1	AOS4	ALLENE OXIDE SYNTHASE 4	OsAOS4 CYP74A4 OsHPL1 HPL1	allene oxide synthase4 Allene oxide synthase 4 Cytochrome P45NA 74A4 Hydroperoxide dehydrase 4 hydroperoxide lyase 1 hydroperoxide lyase
TraesCS6A02G216700	-	-	Os02g0606700	D-box containing protein Regulation of the cell cycle Maintenance of meristematic activity under stress conditions	RSS1	rice salt sensitive 1	RSS1	RICE SALT SENSITIVE 1	NA	NA
TraesCS6A02G240400	TF	HB->HB-HD-ZIP	Os02g0649300	HD-ZIP I protein Transcription activator Stress response Panicle development	HOX24 Oshox24 OsHox24 OsSLI1	HOMEOBOX GENE 24 rice homeobox gene 24 Homeobox-leucine zipper protein HOX24 Homeodomain transcription factor HOX24 HD-ZIP protein HOX24 stress largely induced 1	HOX24	HOMEOBOX GENE 24	Oshox24 OsHox24 OsSLI1 OsHDZ6 OsHDZIP6 HDZ6 HDZIP6	rice homeobox gene 24 Homeobox-leucine zipper protein HOX24 Homeodomain transcription factor HOX24 HD-ZIP protein HOX24 stress largely induced 1 homeodomain-leucine zipper transcription factor 6 OsHDZIP transcription factor 6
TraesCS6A02G268600	-	-	Os02g0699700	Similar to DNA topoisomerase II.	NA	NA	TOP2	TOPOISOMERASE 2	OsTOP2	topoisomerase II type II topoisomerase topoisomerase 2
TraesCS6A02G293700	-	-	Os02g0731900	Beta-ketoacyl-CoA Synthase	OsCUT2	NA	CUT2	CUTICULAR 2	OsCUT2	cuticular wax production 2 CUT gene family 2
TraesCS6A02G325400	-	-	Os02g0771600	Similar to 1-aminocyclopropane-1-carboxylate oxidase (Fragment).	NA	NA	ACO3	AMINOCYCLOPROPANE-1-CARBOXYLIC ACID OXIDASE 3	OsACO3 ACO2 OsACO2	ACC oxidase 3
TraesCS6A02G334800	-	-	Os03g0438100	Allene oxide cyclase Biosynthesis of jasmonic acid Defence response	AOC OsAOC AOC1 HB	ALLENE OXIDE CYCLASE allene oxide cyclase coleoptile photomorphogenesis 2 hebiba hebibaAOC	AOC	ALLENE OXIDE CYCLASE	OsAOC AOC1 OsAOC1 HB CPM2 OsAOC4 AOC4	allene oxide cyclase coleoptile photomorphogenesis 2 hebiba hebibaAOC
TraesCS6A02G360600	-	-	Os02g0797400	MCM family protein.	NA	NA	MCM5	MINI-CHROMOSOME MAINTENANCE PROTEIN 5	OsMCM5	NA
TraesCS6B02G024500	-	-	Os11g0211800	Cysteine-rich peptide Short-chain peptide ABA-dependent drought tolerance	OsDT11	drought tolerance 11	DT11	DROUGHT TOLERANCE 11	OsDT11	drought tolerance 11
TraesCS6B02G024600	-	-	Os11g0211800	Cysteine-rich peptide Short-chain peptide ABA-dependent drought tolerance	OsDT11	drought tolerance 11	DT11	DROUGHT TOLERANCE 11	OsDT11	drought tolerance 11
TraesCS6B02G048800	-	-	Os01g0152700	Similar to Histone H2B (CaH2B).	NA	NA	NA	NA	NA	NA
TraesCS6B02G102900	-	-	Os02g0629800	Defensin-like protein Antimicrobial peptide Positive regulation of Cd accumulation in rice leaves Mediation of Cd efflux from cytosol into extracellular spaces via chelation Pathogen defense	CAL1 OsDEF7	cadmium accumulation in leaf 1 Cd Accumulation in Leaf 1 defensin 7	CAL1	CADMIUM ACCUMULATION IN LEAF 1	OsCPT1 CPT1 DEFL7 OsDEFL7 OsDf-NA7 Df-NA7 OsPR12 PR12 DEF7 OsDEF7 OsAFP1 AFP1 OsPDF2.2 PDF2.2	Cp-thionin 1 defensing-like 7 Pathogenesis related gene 12 cadmium accumulation in leaf 1 Cd accumulation in leaf 1
TraesCS6B02G132300	-	-	Os01g0513900	Similar to Kinesin heavy chain (Fragment).	NA	NA	NA	NA	OsACK1 ACK1	NA
TraesCS6B02G144700	-	-	NA	NA	NA	NA	NA	NA	NA	NA
TraesCS6B02G175100	TF	WRKY	Os02g0181300	WRKY transcription factor Defense response	WRKY71 OsWRKY71	WRKY GENE 71 Rice WRKY gene71 Rice WRKY gene 71 Transcription factor WRKY71	WRKY71	WRKY GENE 71	OsWRKY71 WRKY-71	Rice WRKY gene71 Rice WRKY gene 71 Transcription factor WRKY71
TraesCS6B02G176800	-	-	Os01g0541800	A member of the SWEET sugar transporter Negative regulation of sheath blight resistance	SWEET2a	NA	SWEET2A	SWEET2A	OsSWEET2a SWEET2a	sugar will eventually be exported transporter 2a
TraesCS6B02G295700	-	-	Os02g0699700	Similar to DNA topoisomerase II.	NA	NA	TOP2	TOPOISOMERASE 2	OsTOP2	topoisomerase II type II topoisomerase topoisomerase 2
TraesCS6B02G353200	-	-	Os06g0215900	Similar to Oxo-phytodienoic acid reductase.	NA	NA	OPR4	12-OXOPHYTODIENOATE REDUCTASE 4	OsOPR4 OsOPR1NA OsOPRNA6-3 OsOPR7	12-oxo-phytodienoic acid reductase 4
TraesCS6B02G365200	-	-	Os03g0438100	Allene oxide cyclase Biosynthesis of jasmonic acid Defence response	AOC OsAOC AOC1 HB	ALLENE OXIDE CYCLASE allene oxide cyclase coleoptile photomorphogenesis 2 hebiba hebibaAOC	AOC	ALLENE OXIDE CYCLASE	OsAOC AOC1 OsAOC1 HB CPM2 OsAOC4 AOC4	allene oxide cyclase coleoptile photomorphogenesis 2 hebiba hebibaAOC
TraesCS6B02G369400	-	-	Os02g0779200	Similar to Subtilisin-like protease (Fragment).	NA	NA	SUB22	SUBTILISIN 22	OsSub22 OsSASP SASP	Subtilisin 22 Senescence-Associated Subtilisin Protease
TraesCS6B02G393500	-	-	Os02g0797400	MCM family protein.	NA	NA	MCM5	MINI-CHROMOSOME MAINTENANCE PROTEIN 5	OsMCM5	NA
TraesCS6B02G398200	-	-	Os12g0141000	Conserved hypothetical protein.	NA	NA	NA	NA	NA	NA
TraesCS6B02G423900	-	-	Os02g0814200	Similar to CER1-like gene protein (Fragment).	NA	NA	GL1-6	GLOSSY1-HOMOLOGOUS GENE 6	OsNANA53 OsGL1-6	Glossy1-homologous gene 6
TraesCS6B02G433700	-	-	Os02g0818900	Heavy metal transport/detoxification protein domain containing protein.	NA	NA	NA	NA	NA	NA
TraesCS6D02G041600	-	-	Os07g0170100	Similar to Branched chain alpha-keto acid dehydrogenase E1 beta subunit.	NA	NA	NA	NA	NA	NA
TraesCS6D02G092200	-	-	NA	NA	NA	NA	NA	NA	NA	NA
TraesCS6D02G106100	-	-	NA	NA	NA	NA	NA	NA	NA	NA
TraesCS6D02G106200	-	-	NA	NA	NA	NA	NA	NA	NA	NA
TraesCS6D02G138000	-	-	Os01g0541800	A member of the SWEET sugar transporter Negative regulation of sheath blight resistance	SWEET2a	NA	SWEET2A	SWEET2A	OsSWEET2a SWEET2a	sugar will eventually be exported transporter 2a
TraesCS6D02G227200	-	-	Os02g0666500	Similar to Cytochrome P45NA.	NA	NA	NA	NA	NA	NA
TraesCS6D02G231300	-	-	Os02g0658800	Beta-expansin.	NA	NA	EXPB11	BETA-EXPANSIN 11	OsEXPB11 osaEXPb1.2NA	Expansin-B11 Beta-expansin-11
TraesCS6D02G241500	-	-	Os04g0583600	Similar to Histone H4.	NA	NA	NA	NA	NA	NA
TraesCS6D02G246300	-	-	Os02g0699700	Similar to DNA topoisomerase II.	NA	NA	TOP2	TOPOISOMERASE 2	OsTOP2	topoisomerase II type II topoisomerase topoisomerase 2
TraesCS6D02G250500	TF	PLATZ	Os02g0692700	Similar to PLATZ transcription factor.	NA	NA	NA	NA	NA	PLATZ transcription factor
TraesCS6D02G260300	-	-	Os02g0716500	Delta12-fatty acid desaturase	OsFAD2 OsFAD2-1	fatty acid desaturase 2 microsomal delta-12 fatty acid desaturase microsomal Delta12-fatty acid desaturase 2-1	FAD2-1	FATTY ACID DESATURASE 2-1	OsFAD2 OsFAD2-1 OsaFAD2-1	fatty acid desaturase 2 microsomal delta-12 fatty acid desaturase microsomal Delta12-fatty acid desaturase 2-1 fatty acid desaturase 2-1 fatty acid desaturase DES2
TraesCS6D02G310500	-	-	Os02g0755900	UDP-glycosyltransferase Positive regulation of drought and salt tolerance	UGT3 OsUGT3	UDP-glycosyltransferase 3	UGT3	UDP-GLYCOSYLTRANSFERASE 3	qRA2 OsUGT3	Cytokinin-O-glucosyltransferase2 Cytokinin-O-glucosyltransferase 2 QTL for ratooning ability on chromosome 2 UDP-glycosyltransferase 3
TraesCS6D02G314300	-	-	Os03g0438100	Allene oxide cyclase Biosynthesis of jasmonic acid Defence response	AOC OsAOC AOC1 HB	ALLENE OXIDE CYCLASE allene oxide cyclase coleoptile photomorphogenesis 2 hebiba hebibaAOC	AOC	ALLENE OXIDE CYCLASE	OsAOC AOC1 OsAOC1 HB CPM2 OsAOC4 AOC4	allene oxide cyclase coleoptile photomorphogenesis 2 hebiba hebibaAOC
TraesCS6D02G344100	-	-	Os02g0797400	MCM family protein.	NA	NA	MCM5	MINI-CHROMOSOME MAINTENANCE PROTEIN 5	OsMCM5	NA
TraesCS6D02G346800	-	-	Os12g0141000	Conserved hypothetical protein.	NA	NA	NA	NA	NA	NA
TraesCS6D02G358900	-	-	Os07g0147500	Similar to Photosystem II 1NA kDa polypeptide chloroplast precursor.	NA	NA	PSBR	PHOTOSYSTEM II SUBUNIT	PsbR OsPsbR1 PsbR1 OsPSBR	PSII subunit PsbR photosystem II subunit PsbR PSII subunit PsbR1 photosystem II subunit PsbR1
TraesCS6D02G364900	-	-	Os10g0104900	Chromomethylase Plant development Silencing of transposable elements (TEs)	CMT2 OsCMT3a OsCMT2	CHROMOMETHYLTRANSFERASE 2 chromomethyltransferase 2 chromomethylase 3a	CMT2	CHROMOMETHYLTRANSFERASE 2	OsCMT2 OsCMT3a CMT3a	chromomethyltransferase 2 chromomethylase 3a
TraesCS6D02G369400	-	-	Os02g0814200	Similar to CER1-like gene protein (Fragment).	NA	NA	GL1-6	GLOSSY1-HOMOLOGOUS GENE 6	OsNANA53 OsGL1-6	Glossy1-homologous gene 6
TraesCS6D02G379200	-	-	Os02g0818900	Heavy metal transport/detoxification protein domain containing protein.	NA	NA	NA	NA	NA	NA
TraesCS7A02G070100	-	-	Os06g0133000	Granule-bound starch synthase Synthesis of amylose in endosperm	Wx	waxy Waxy	WX1	GLUTINOUS ENDOSPERM	wx (Wx(am)) Wx WX-B GBSS-I GBSS OsGBSSI GBSS1 OsGBSS1 GBSSI GSS OsWx	glutinous endosperm waxy Waxy WAXY Granule-bound starch synthase 1 chloroplastic/amyloplastic Granule-bound starch synthase I UDP-glycogen synthase Granule-bound starch synthase chloroplast precursor glycogen [starch] synthase Granule-bound glycogen synthase UDPG-glycogen transglucosylase uridine diphosphoglucose-glycogen glucosyltransferase glycogen [starch] synthetase Granule-bound glycogen [st…
TraesCS7A02G102600	-	-	Os08g0424200	Methylcrotonoyl-CoA carboxylase beta chain mitochondrial precursor (EC 6.4.1.4) (3-Methylcrotonyl-CoA carboxylase 2) (MCCase beta subunit) (3-methylcrotonyl-CoA:carbon dioxide ligase beta subunit).	NA	NA	MCCB	METHYLCROTONYL-COA CARBOXYLASE B	OsMCCB	3-METHYLCROTONYL-COA CARBOXYLASE B
TraesCS7A02G113600	-	-	Os06g0156600	Lipase GDSL domain containing protein.	NA	NA	GELP77	GDSL ESTERASE/LIPASE PROTEIN 77	OsGELP77 OsGELP77a OsGELP77b	GDSL esterase/lipase protein 77
TraesCS7A02G118900	-	-	Os06g0158900	ATP-Binding Cassette (ABC) transporter Multidrug resistance-associated protein	OsMRP15 OsABCC15 OsABCC15/MRP15	multidrug resistance-associated protein 15	MRP15	MULTIDRUG RESISTANCE-ASSOCIATED PROTEIN 15	OsABCC15 OsMRP15	ABC transporter superfamily ABCC subgroup member 15 multidrug resistance-associated protein 15
TraesCS7A02G134700	-	-	Os06g0274500	Somatic embryogenesis receptor kinase-like protein Leucine-rich repeat receptor-like kinase Co-receptor Modulation of chilling tolerance	OsSERL2	somatic embryogenesis receptor kinase-like 2	SERL2	SERK-LIKE GENE 2	OsSERL2 SERK1 OsBAK1-7 BAK1-7	SERK-like gene 2 Somatic Embryogenesis Protein Kinase 1 bri1-associated receptor kinase 1 (BAK1) homologue 7
TraesCS7A02G176800	-	-	Os06g0218600	Cupredoxin domain containing protein.	NA	NA	UCL16	UCLACYANIN-LIKE PROTEIN 16	OsUCL16	uclacyanin-like protein 16
TraesCS7A02G178300	-	-	Os08g0460000	Germin-like protein Acclimation to UV-B radiation Regulation of plant height and disease resistance	OsGLP1	germin-like protein 8-14 germin-like protein1	GLP1	GERMIN-LIKE PROTEIN 1	OsGLP1 GER1 GER5 GLP11NA OsGER1 OsGER5 OsGLP8-14 GLP8-14	Germin-like protein 8-14 Germin-like protein 5 Germin-like protein 1 Germin protein type 1 germin-like protein1
TraesCS7A02G178400	-	-	Os06g0220000	Similar to Phi-1 protein.	NA	NA	NA	NA	NA	NA
TraesCS7A02G182100	-	-	Os06g0223700	FCS-like zinc finger (FLZ) protein 2NA Submergence response	OsFLZ2NA	FCS-like zinc finger protein 2NA	FLZ2NA	FCS-LIKE ZINC FINGER PROTEIN 2NA	OsFLZ2NA	NA
TraesCS7A02G184600	-	-	Os06g0225800	Shikimate kinase domain containing protein.	NA	NA	SK2	SHIKIMATE KINASE 2	OsSK2	Shikimate kinase 2
TraesCS7A02G226000	-	-	Os06g0326400	Catalytic alpha-subunit 2 of pyrophosphate-fructose 6-phosphate 1-phosphotransferase	OsPFP1&alpha;2	pyrophosphate-fructose 6-phosphate 1-phosphotransferase alpha subunit 2	PFPA2	PYROPHOSPHATE-FRUCTOSE-6-PHOSPHATEPHOSPHOTRANSFERASE ALPHA SUBUNIT 2	OsPFPA2 OsPFP1a2 PFP1a2	pyrophosphate-fructose-6-phosphatephosphotransferase alpha subunit 2 PFP-alpha subunit 2 catalytic a-subunit 2 of PFP1
TraesCS7A02G238400	-	-	Os01g0600900	Chlorophyll a-b binding protein 2 chloroplast precursor (LHCII type I CAB-2) (LHCP).	NA	NA	CAB2R	CHLOROPHYLL A/B BINDING PROTEIN 2R	Oscab2R CAB-2 OsLhcp Lhcb1 Lhcb1a OsLhcb1 OsLhcb1a	Chlorophyll a-b binding protein 2 chloroplastic LHCII type I CAB-2 light harvesting chlorophyll a/b binding protein 2
TraesCS7A02G278500	-	-	Os08g0557800	Similar to Fatty acyl coA reductase.	NA	NA	NA	NA	NA	NA
TraesCS7A02G317500	-	-	Os08g0114300	D-arabinono-1 4-lactone oxidase domain containing protein.	NA	NA	NA	NA	NA	NA
TraesCS7A02G329300	TR	HMG	Os08g0101100	High mobility group HMG1/HMG2 domain containing protein.	NA	NA	NA	NA	HMGB	High mobility group protein B High mobility group subgroup B protein
TraesCS7A02G348600	-	-	Os06g0531900	Lipase GDSL domain containing protein.	NA	NA	GELP85	GDSL ESTERASE/LIPASE PROTEIN 85	OsGELP85	GDSL esterase/lipase protein 85
TraesCS7A02G381100	-	-	Os06g0608700	Similar to Fructose-bisphosphate aldolase cytoplasmic isozyme (EC 4.1.2.13).	NA	NA	YGDL1	YELLOW GREEN AND DROOPY LEAF-1	OsAld-Y Ald-Y YGDL-1	Fru-1 6-bisphosphatase fructose-1 6-bisphosphate aldolase Y yellow green and droopy leaf-1 YELLOW GREEN AND DROOPY LEAF 1 fructose-bisphosphate aldolase cytoplasmic isozyme 1
TraesCS7A02G412400	-	-	Os08g0459600	12-oxophytodienoate reductase (EC:1.3.1.42) Jasmonic acid (JA) biosynthesis	OPR7 OsOPRNA8-1 OsOPR13 OsOPR7	12-OXOPHYTODIENOATE REDUCTASE 7 12-oxophytodienoate reductase 7 OPDA reductase 7	OG1	OPEN GLUME1	OsOPR7 OPR7 OsOPR13 OsOPR3 OsOPR5 OsOPR9 OsOPRNA8-1 OPR13 OPR3 OPR5 OPR9 OPRNA8-1 OsOPR8 OPR8	12-oxo-phytodienoic acid reductase 7 12-oxophytodienoate reductase7 OPDA reductase 7 open glume 1
TraesCS7A02G426600	-	-	Os06g0697000	Similar to Xyloglucan endo-transglucosylase/hydrolase 1.	NA	NA	XTH1NA	XYLOGLUCAN ENDOTRANSGLUCOSYDASE/HYDROLASE 1NA	OsXTH1NA	xyloglucan endotransglucosylase/hydrolase xyloglucan endotransglucosylase 1NA
TraesCS7A02G449500	-	-	Os06g0641200	Similar to Cytochrome P45NA CYP71Y1NA.	NA	NA	NA	NA	NA	NA
TraesCS7A02G537600	-	-	NA	NA	NA	NA	NA	NA	NA	NA
TraesCS7B02G084000	-	-	Os08g0460000	Germin-like protein Acclimation to UV-B radiation Regulation of plant height and disease resistance	OsGLP1	germin-like protein 8-14 germin-like protein1	GLP1	GERMIN-LIKE PROTEIN 1	OsGLP1 GER1 GER5 GLP11NA OsGER1 OsGER5 OsGLP8-14 GLP8-14	Germin-like protein 8-14 Germin-like protein 5 Germin-like protein 1 Germin protein type 1 germin-like protein1
TraesCS7B02G084100	-	-	Os06g0220000	Similar to Phi-1 protein.	NA	NA	NA	NA	NA	NA
TraesCS7B02G084300	-	-	Os06g0220000	Similar to Phi-1 protein.	NA	NA	NA	NA	NA	NA
TraesCS7B02G089400	-	-	Os06g0225800	Shikimate kinase domain containing protein.	NA	NA	SK2	SHIKIMATE KINASE 2	OsSK2	Shikimate kinase 2
TraesCS7B02G111000	-	-	Os06g0256000	Condensin complex subunit 3	NA	NA	NA	NA	NA	NA
TraesCS7B02G111700	-	-	Os06g0256900	Glycoside hydrolase family 9 subclass B3 Endo-beta-1 4-glucanase Lignocellulose crystallinity modification in stem internode growth and development Plant strength cellulose modification and biomass saccharification	OsGH9B3	glycoside hydrolase family 9 B3	GH9B3	GLYCOSIDE HYDROLASE 9B3	OsGH9B3	glycoside hydrolase OsGH9B3 glycoside hydrolase 9B3
TraesCS7B02G176400	-	-	Os08g0557800	Similar to Fatty acyl coA reductase.	NA	NA	NA	NA	NA	NA
TraesCS7B02G193600	-	-	Os06g0326400	Catalytic alpha-subunit 2 of pyrophosphate-fructose 6-phosphate 1-phosphotransferase	OsPFP1&alpha;2	pyrophosphate-fructose 6-phosphate 1-phosphotransferase alpha subunit 2	PFPA2	PYROPHOSPHATE-FRUCTOSE-6-PHOSPHATEPHOSPHOTRANSFERASE ALPHA SUBUNIT 2	OsPFPA2 OsPFP1a2 PFP1a2	pyrophosphate-fructose-6-phosphatephosphotransferase alpha subunit 2 PFP-alpha subunit 2 catalytic a-subunit 2 of PFP1
TraesCS7B02G230000	TR	HMG	Os08g0101100	High mobility group HMG1/HMG2 domain containing protein.	NA	NA	NA	NA	HMGB	High mobility group protein B High mobility group subgroup B protein
TraesCS7B02G232700	-	-	Os06g0528600	Spermine synthase Spermidine synthase Negative regulation of seed germination grain size and grain yield Chilling response	OsSPMS1 OsSPDS2	spermidine synthase 2 spermidine synthase 1	SPDS2	SPERMIDINE SYNTHASE 2	OsSPDS2 OsSPMS1 SPMS1	spermidine synthase 2 spermine synthase 1 spermidine/spermine synthase 1
TraesCS7B02G237100	-	-	Os06g0538400	Conserved hypothetical protein.	NA	NA	NA	NA	NA	NA
TraesCS7B02G259700	-	-	NA	NA	NA	NA	NA	NA	NA	NA
TraesCS7B02G297700	-	-	Os06g0623600	Similar to Cinnamoyl-CoA reductase (EC 1.2.1.44).	NA	NA	CCR7	CINNAMOYL-COA REDUCTASE 7	OsCCR7	Cinnamoyl-CoA reductase 7
TraesCS7B02G311600	-	-	Os08g0459600	12-oxophytodienoate reductase (EC:1.3.1.42) Jasmonic acid (JA) biosynthesis	OPR7 OsOPRNA8-1 OsOPR13 OsOPR7	12-OXOPHYTODIENOATE REDUCTASE 7 12-oxophytodienoate reductase 7 OPDA reductase 7	OG1	OPEN GLUME1	OsOPR7 OPR7 OsOPR13 OsOPR3 OsOPR5 OsOPR9 OsOPRNA8-1 OPR13 OPR3 OPR5 OPR9 OPRNA8-1 OsOPR8 OPR8	12-oxo-phytodienoic acid reductase 7 12-oxophytodienoate reductase7 OPDA reductase 7 open glume 1
TraesCS7B02G359700	-	-	Os06g0678800	Similar to Pollen-specific protein NTP3NA3 precursor.	NA	NA	NA	NA	NA	NA
TraesCS7B02G364700	-	-	Os06g0676700	Similar to High pI alpha-glucosidase.	NA	NA	ONG1	ALPHA-GLUCOSIDASE 1	ong1-3 ong1-4 OsGH GH	Alpha-D-glucoside glucohydrolase 1 glycosyl hydrolase
TraesCS7B02G453400	-	-	NA	NA	NA	NA	NA	NA	NA	NA
TraesCS7B02G455900	-	-	Os08g0470200	Similar to Nectarin III.	NA	NA	ALPHACA6	ALPHA-CARBONIC ANHYDRASE 6	OsalphaCA6 alphaCA6	alpha-carbonic anhydrase 6
TraesCS7B02G467100	-	-	Os06g0725100	Lipase GDSL domain containing protein.	NA	NA	GELP89	GDSL ESTERASE/LIPASE PROTEIN 89	OsGELP89	GDSL esterase/lipase protein 89
TraesCS7B02G467200	-	-	Os06g0725100	Lipase GDSL domain containing protein.	NA	NA	GELP89	GDSL ESTERASE/LIPASE PROTEIN 89	OsGELP89	GDSL esterase/lipase protein 89
TraesCS7B02G484400	-	-	Os06g0729400	Similar to Gibberellin-regulated protein 2 precursor.	NA	NA	NA	NA	NA	NA
TraesCS7D02G008100	-	-	NA	NA	NA	NA	NA	NA	NA	NA
TraesCS7D02G053100	-	-	NA	NA	NA	NA	NA	NA	NA	NA
TraesCS7D02G096600	-	-	Os08g0424200	Methylcrotonoyl-CoA carboxylase beta chain mitochondrial precursor (EC 6.4.1.4) (3-Methylcrotonyl-CoA carboxylase 2) (MCCase beta subunit) (3-methylcrotonyl-CoA:carbon dioxide ligase beta subunit).	NA	NA	MCCB	METHYLCROTONYL-COA CARBOXYLASE B	OsMCCB	3-METHYLCROTONYL-COA CARBOXYLASE B
TraesCS7D02G108900	-	-	Os06g0156600	Lipase GDSL domain containing protein.	NA	NA	GELP77	GDSL ESTERASE/LIPASE PROTEIN 77	OsGELP77 OsGELP77a OsGELP77b	GDSL esterase/lipase protein 77
TraesCS7D02G125900	-	-	Os02g0227200	Early nodulin.	NA	NA	ENOD93B	EARLY NODULIN 93B	OsENOD93b	early nodulin 93b
TraesCS7D02G180200	-	-	Os08g0460000	Germin-like protein Acclimation to UV-B radiation Regulation of plant height and disease resistance	OsGLP1	germin-like protein 8-14 germin-like protein1	GLP1	GERMIN-LIKE PROTEIN 1	OsGLP1 GER1 GER5 GLP11NA OsGER1 OsGER5 OsGLP8-14 GLP8-14	Germin-like protein 8-14 Germin-like protein 5 Germin-like protein 1 Germin protein type 1 germin-like protein1
TraesCS7D02G180300	-	-	Os06g0220000	Similar to Phi-1 protein.	NA	NA	NA	NA	NA	NA
TraesCS7D02G180400	-	-	Os06g0220000	Similar to Phi-1 protein.	NA	NA	NA	NA	NA	NA
TraesCS7D02G180600	-	-	Os06g0220000	Similar to Phi-1 protein.	NA	NA	NA	NA	NA	NA
TraesCS7D02G183500	-	-	Os06g0223700	FCS-like zinc finger (FLZ) protein 2NA Submergence response	OsFLZ2NA	FCS-like zinc finger protein 2NA	FLZ2NA	FCS-LIKE ZINC FINGER PROTEIN 2NA	OsFLZ2NA	NA
TraesCS7D02G190600	-	-	Os06g0271000	UDP-glucuronosyl/UDP-glucosyltransferase domain containing protein.	NA	NA	NA	NA	NA	NA
TraesCS7D02G190900	-	-	Os06g0274300	Similar to BRASSINOSTEROID INSENSITIVE 1-associated receptor kinase 1.	NA	NA	NA	NA	SEPK1	Somatic Embryogenesis Receptor Kinase 1 BRASSINOSTEROID INSENSITIVE1-ASSOCIATED RECEPTOR KINASE1
TraesCS7D02G207600	-	-	Os06g0256900	Glycoside hydrolase family 9 subclass B3 Endo-beta-1 4-glucanase Lignocellulose crystallinity modification in stem internode growth and development Plant strength cellulose modification and biomass saccharification	OsGH9B3	glycoside hydrolase family 9 B3	GH9B3	GLYCOSIDE HYDROLASE 9B3	OsGH9B3	glycoside hydrolase OsGH9B3 glycoside hydrolase 9B3
TraesCS7D02G224200	-	-	Os05g0273800	Similar to Soluble epoxide hydrolase.	NA	NA	NA	NA	NA	NA
TraesCS7D02G278300	-	-	Os08g0557800	Similar to Fatty acyl coA reductase.	NA	NA	NA	NA	NA	NA
TraesCS7D02G307600	-	-	Os08g0129600	Conserved hypothetical protein.	NA	NA	NA	NA	NA	NA
TraesCS7D02G326200	TR	HMG	Os08g0101100	High mobility group HMG1/HMG2 domain containing protein.	NA	NA	NA	NA	HMGB	High mobility group protein B High mobility group subgroup B protein
TraesCS7D02G328500	-	-	Os06g0528600	Spermine synthase Spermidine synthase Negative regulation of seed germination grain size and grain yield Chilling response	OsSPMS1 OsSPDS2	spermidine synthase 2 spermidine synthase 1	SPDS2	SPERMIDINE SYNTHASE 2	OsSPDS2 OsSPMS1 SPMS1	spermidine synthase 2 spermine synthase 1 spermidine/spermine synthase 1
TraesCS7D02G357300	-	-	Os06g0581000	Similar to Nitrate transporter NTL1.	NA	NA	NRT1.2	NITRATE TRANSPORTER 1.2	OsNRT1.2	nitrate transporter 1.2
TraesCS7D02G377400	-	-	Os06g0608700	Similar to Fructose-bisphosphate aldolase cytoplasmic isozyme (EC 4.1.2.13).	NA	NA	YGDL1	YELLOW GREEN AND DROOPY LEAF-1	OsAld-Y Ald-Y YGDL-1	Fru-1 6-bisphosphatase fructose-1 6-bisphosphate aldolase Y yellow green and droopy leaf-1 YELLOW GREEN AND DROOPY LEAF 1 fructose-bisphosphate aldolase cytoplasmic isozyme 1
TraesCS7D02G391400	-	-	Os06g0623600	Similar to Cinnamoyl-CoA reductase (EC 1.2.1.44).	NA	NA	CCR7	CINNAMOYL-COA REDUCTASE 7	OsCCR7	Cinnamoyl-CoA reductase 7
TraesCS7D02G405500	-	-	Os08g0459600	12-oxophytodienoate reductase (EC:1.3.1.42) Jasmonic acid (JA) biosynthesis	OPR7 OsOPRNA8-1 OsOPR13 OsOPR7	12-OXOPHYTODIENOATE REDUCTASE 7 12-oxophytodienoate reductase 7 OPDA reductase 7	OG1	OPEN GLUME1	OsOPR7 OPR7 OsOPR13 OsOPR3 OsOPR5 OsOPR9 OsOPRNA8-1 OPR13 OPR3 OPR5 OPR9 OPRNA8-1 OsOPR8 OPR8	12-oxo-phytodienoic acid reductase 7 12-oxophytodienoate reductase7 OPDA reductase 7 open glume 1
TraesCS7D02G418600	-	-	Os06g0697000	Similar to Xyloglucan endo-transglucosylase/hydrolase 1.	NA	NA	XTH1NA	XYLOGLUCAN ENDOTRANSGLUCOSYDASE/HYDROLASE 1NA	OsXTH1NA	xyloglucan endotransglucosylase/hydrolase xyloglucan endotransglucosylase 1NA
TraesCS7D02G419900	-	-	Os06g0696400	Xyloglycan endo-transglycosylase precursor.	NA	NA	XTH11	XYLOGLUCAN ENDOTRANSGLUCOSYDASE/HYDROLASE 11	OsXTH11 XTR2 OsXTR2 Meri-5	xyloglucan endotransglucosylase/hydrolase xyloglucan endotransglucosylase 11 XET-related gene 2 xyloglucan endotransglucosylase/hydrolase 11
TraesCS7D02G447200	-	-	Os06g0678800	Similar to Pollen-specific protein NTP3NA3 precursor.	NA	NA	NA	NA	NA	NA
TraesCS7D02G451800	-	-	Os06g0675700	&alpha;-glucosidase Alpha-glucosidase in rice seeds Two isoforms (ONG2-I and ONG2-II) are produced by post-translational proteolysis	ONG2	NA	ONG2	ALPHA-GLUCOSIDASE 2	ONG3 ONG2-I ONG2-II	Alpha-D-glucoside glucohydrolase 2 Alpha-D-glucoside glucohydrolase 3
TraesCS7D02G523500	-	-	Os08g0470200	Similar to Nectarin III.	NA	NA	ALPHACA6	ALPHA-CARBONIC ANHYDRASE 6	OsalphaCA6 alphaCA6	alpha-carbonic anhydrase 6
TraesCS7D02G523800	-	-	NA	NA	NA	NA	NA	NA	NA	NA
TraesCS7D02G527500	TF	bZIP	Os06g0719500	Hypothetical conserved gene.	NA	NA	BZIP54	b-ZIP TRANSCRIPTION FACTOR 54	OsbZIP54 OsFD6	b-ZIP transcription factor 54 FD Transcription Factor 6
TraesCS7D02G530700	-	-	Os06g0725100	Lipase GDSL domain containing protein.	NA	NA	GELP89	GDSL ESTERASE/LIPASE PROTEIN 89	OsGELP89	GDSL esterase/lipase protein 89
TraesCSU02G005100	-	-	NA	NA	NA	NA	NA	NA	NA	NA
TraesCSU02G026600	-	-	Os02g0629800	Defensin-like protein Antimicrobial peptide Positive regulation of Cd accumulation in rice leaves Mediation of Cd efflux from cytosol into extracellular spaces via chelation Pathogen defense	CAL1 OsDEF7	cadmium accumulation in leaf 1 Cd Accumulation in Leaf 1 defensin 7	CAL1	CADMIUM ACCUMULATION IN LEAF 1	OsCPT1 CPT1 DEFL7 OsDEFL7 OsDf-NA7 Df-NA7 OsPR12 PR12 DEF7 OsDEF7 OsAFP1 AFP1 OsPDF2.2 PDF2.2	Cp-thionin 1 defensing-like 7 Pathogenesis related gene 12 cadmium accumulation in leaf 1 Cd accumulation in leaf 1
TraesCSU02G063600	-	-	NA	NA	NA	NA	NA	NA	NA	NA
TraesCSU02G095400	-	-	Os06g0156600	Lipase GDSL domain containing protein.	NA	NA	GELP77	GDSL ESTERASE/LIPASE PROTEIN 77	OsGELP77 OsGELP77a OsGELP77b	GDSL esterase/lipase protein 77
TraesCSU02G167700	-	-	Os01g0600900	Chlorophyll a-b binding protein 2 chloroplast precursor (LHCII type I CAB-2) (LHCP).	NA	NA	CAB2R	CHLOROPHYLL A/B BINDING PROTEIN 2R	Oscab2R CAB-2 OsLhcp Lhcb1 Lhcb1a OsLhcb1 OsLhcb1a	Chlorophyll a-b binding protein 2 chloroplastic LHCII type I CAB-2 light harvesting chlorophyll a/b binding protein 2
TraesCSU02G205900	-	-	NA	NA	NA	NA	NA	NA	NA	NA
TraesCSU02G246000	-	-	Os06g0281300	Similar to O-methyltransferase ZRP4.	NA	NA	ASMT6	ACETYL-SEROTONIN METHYLTRANSFERASE 6	OsASMT6 OsCOMT11 COMT11	acetyl-serotonin methyltransferase 6 Caffeic Acid O-Methyltransferase 11
TraesCSU02G253900	-	-	NA	NA	NA	NA	NA	NA	NA	NA

## Sheet: Table S2
Table S2 GO enrichment analysis of the 488 genes
GO Term	Description	FDR	Fold enrichment value	Group	Gene ID
GO:0009611	response to wounding	9.23e-16	8.03579	biological_process	TraesCS1A02G041300/TraesCS1A02G041400/TraesCS1A02G041500/TraesCS1B02G034000/TraesCS1B02G035100/TraesCS1B02G286300/TraesCS1D02G027900/TraesCS2B02G435900/TraesCS2D02G414200/TraesCS3A02G093900/TraesCS3A02G252900/TraesCS4A02G007900/TraesCS4B02G297100/TraesCS4D02G295900/TraesCS5A02G129500/TraesCS5B02G128100/TraesCS5B02G382400/TraesCS5B02G382600/TraesCS5B02G408000/TraesCS5D02G137000/TraesCS5D02G388800/…
GO:0031408	oxylipin biosynthetic process	1.66e-13	17.9725	biological_process	TraesCS2A02G311200/TraesCS2A02G525500/TraesCS2B02G555400/TraesCS4B02G037700/TraesCS4D02G238800/TraesCS4D02G285300/TraesCS5B02G382400/TraesCS5B02G382600/TraesCS5B02G408000/TraesCS5D02G388800/TraesCS5D02G413200/TraesCS6A02G185100/TraesCS6B02G353200/TraesCS7A02G412400/TraesCS7B02G311600/TraesCS7D02G405500
GO:0005947	mitochondrial alpha-ketoglutarate dehydrogenase complex	6.1e-09	133.203	cellular_component	TraesCS4B02G071500/TraesCS5A02G120000/TraesCS5B02G121400/TraesCS6A02G036000/TraesCS6D02G041600
GO:0003826	alpha-ketoacid dehydrogenase activity	1.52e-08	122.674	molecular_function	TraesCS4B02G071500/TraesCS5A02G120000/TraesCS5B02G121400/TraesCS6A02G036000/TraesCS6D02G041600
GO:0003863	3-methyl-2-oxobutanoate dehydrogenase (2-methylpropanoyl-transferring) activity	1.52e-08	122.674	molecular_function	TraesCS4B02G071500/TraesCS5A02G120000/TraesCS5B02G121400/TraesCS6A02G036000/TraesCS6D02G041600
GO:0042555	MCM complex	9.6e-08	46.621	cellular_component	TraesCS1B02G274600/TraesCS1D02G264100/TraesCS5A02G088400/TraesCS6A02G360600/TraesCS6B02G393500/TraesCS6D02G344100
GO:0000799	nuclear condensin complex	2.8e-07	62.1613	cellular_component	TraesCS1A02G314100/TraesCS1B02G326400/TraesCS1D02G314600/TraesCS2B02G152100/TraesCS2D02G132100
GO:0000347	THO complex	4.58e-07	34.9657	cellular_component	TraesCS1B02G274600/TraesCS1D02G264100/TraesCS5A02G088400/TraesCS6A02G360600/TraesCS6B02G393500/TraesCS6D02G344100
GO:0007076	mitotic chromosome condensation	5.38e-07	41.7861	biological_process	TraesCS1A02G314100/TraesCS1B02G326400/TraesCS1D02G314600/TraesCS2B02G152100/TraesCS2D02G132100/TraesCS7B02G111000
GO:0004485	methylcrotonoyl-CoA carboxylase activity	1.26e-06	114.496	molecular_function	TraesCS4A02G401400/TraesCS5A02G053700/TraesCS7A02G102600/TraesCS7D02G096600
GO:0042425	choline biosynthetic process	4.25e-06	87.0544	biological_process	TraesCS1A02G369600/TraesCS1B02G388700/TraesCS1D02G375500/TraesCS1D02G375700
GO:0009083	branched-chain amino acid catabolic process	4.25e-06	43.5272	biological_process	TraesCS4B02G071500/TraesCS5A02G120000/TraesCS5B02G121400/TraesCS6A02G036000/TraesCS6D02G041600
GO:0000234	phosphoethanolamine N-methyltransferase activity	7.83e-06	76.3306	molecular_function	TraesCS1A02G369600/TraesCS1B02G388700/TraesCS1D02G375500/TraesCS1D02G375700
GO:0048528	post-embryonic root development	8.39e-06	23.7421	biological_process	TraesCS1A02G256800/TraesCS1A02G369600/TraesCS1B02G388700/TraesCS1D02G256000/TraesCS1D02G375500/TraesCS1D02G375700
GO:0009501	amyloplast	8.97e-06	14.3449	cellular_component	TraesCS2A02G293400/TraesCS5A02G395200/TraesCS5B02G175800/TraesCS5B02G400000/TraesCS5D02G182600/TraesCS5D02G404500/TraesCS7A02G070100
GO:0047987	hydroperoxide dehydratase activity	2.28e-05	57.2479	molecular_function	TraesCS4D02G238800/TraesCS5B02G408000/TraesCS5D02G413200/TraesCS6A02G185100
GO:0004564	beta-fructofuranosidase activity	2.28e-05	19.8166	molecular_function	TraesCS2A02G295400/TraesCS2B02G311900/TraesCS2D02G293200/TraesCS4A02G321600/TraesCS4B02G356800/TraesCS4D02G350500
GO:0006270	DNA replication initiation	3.31e-05	18.3272	biological_process	TraesCS1B02G274600/TraesCS1D02G264100/TraesCS5A02G088400/TraesCS6A02G360600/TraesCS6B02G393500/TraesCS6D02G344100
GO:0070981	L-asparagine biosynthetic process	3.31e-05	49.7454	biological_process	TraesCS4D02G195100/TraesCS5A02G153900/TraesCS5B02G152600/TraesCS5D02G159100
GO:0033186	CAF-1 complex	3.38e-05	93.242	cellular_component	TraesCS5A02G336500/TraesCS5B02G335500/TraesCS5D02G341200
GO:0005871	kinesin complex	3.38e-05	9.04165	cellular_component	TraesCS1B02G259800/TraesCS2B02G342100/TraesCS2D02G322800/TraesCS5B02G074200/TraesCS5D02G078500/TraesCS5D02G162500/TraesCS5D02G231200/TraesCS6B02G132300
GO:0004867	serine-type endopeptidase inhibitor activity	3.63e-05	5.95643	molecular_function	TraesCS1A02G041300/TraesCS1A02G041400/TraesCS1A02G041500/TraesCS1B02G034000/TraesCS1B02G035100/TraesCS1D02G022000/TraesCS1D02G027900/TraesCS3A02G046000/TraesCS3A02G093900/TraesCS3B02G038700/TraesCS3D02G033900/TraesCS4D02G298300
GO:0046423	allene-oxide cyclase activity	5.46e-05	103.046	molecular_function	TraesCS6A02G334800/TraesCS6B02G365200/TraesCS6D02G314300
GO:0004066	asparagine synthase (glutamine-hydrolyzing) activity	6.34e-05	40.4103	molecular_function	TraesCS4D02G195100/TraesCS5A02G153900/TraesCS5B02G152600/TraesCS5D02G159100
GO:0031957	very long-chain fatty acid-CoA ligase activity	8.7e-05	85.8719	molecular_function	TraesCS5A02G411500/TraesCS5B02G415100/TraesCS5D02G420300
GO:0016702	oxidoreductase activity, acting on single donors with incorporation of molecular oxygen, incorporation of two atoms of oxygen	0.000128	13.3826	molecular_function	TraesCS2A02G525500/TraesCS2B02G555400/TraesCS4B02G037700/TraesCS5B02G382400/TraesCS5B02G382600/TraesCS5D02G388800
GO:0006541	glutamine metabolic process	0.00014	10.5066	biological_process	TraesCS3A02G236700/TraesCS3B02G263100/TraesCS3D02G237100/TraesCS4D02G195100/TraesCS5A02G153900/TraesCS5B02G152600/TraesCS5D02G159100
GO:0019856	pyrimidine nucleobase biosynthetic process	0.000142	33.1636	biological_process	TraesCS3A02G236700/TraesCS3B02G263100/TraesCS3D02G237100/TraesCS3D02G493700
GO:0007018	microtubule-based movement	0.000142	8.2909	biological_process	TraesCS1B02G259800/TraesCS2B02G342100/TraesCS2D02G322800/TraesCS5B02G074200/TraesCS5D02G078500/TraesCS5D02G162500/TraesCS5D02G231200/TraesCS6B02G132300
GO:0009753	response to jasmonic acid	0.000142	5.48767	biological_process	TraesCS2A02G489500/TraesCS2D02G489700/TraesCS3A02G367900/TraesCS3D02G360900/TraesCS5B02G408000/TraesCS5D02G413200/TraesCS6A02G146900/TraesCS6A02G334800/TraesCS6B02G175100/TraesCS6B02G365200/TraesCS6D02G314300
GO:0003777	microtubule motor activity	0.000155	8.0348	molecular_function	TraesCS1B02G259800/TraesCS2B02G342100/TraesCS2D02G322800/TraesCS5B02G074200/TraesCS5D02G078500/TraesCS5D02G162500/TraesCS5D02G231200/TraesCS6B02G132300
GO:0009786	regulation of asymmetric cell division	0.000187	65.2908	biological_process	TraesCS3A02G443800/TraesCS3B02G477400/TraesCS3D02G436200
GO:0090627	plant epidermal cell differentiation	0.000187	65.2908	biological_process	TraesCS3A02G443800/TraesCS3B02G477400/TraesCS3D02G436200
GO:0018685	alkane 1-monooxygenase activity	0.000225	27.479	molecular_function	TraesCS1B02G286300/TraesCS5A02G129500/TraesCS5B02G128100/TraesCS5D02G137000
GO:0008184	glycogen phosphorylase activity	0.000225	57.2479	molecular_function	TraesCS5A02G395200/TraesCS5B02G400000/TraesCS5D02G404500
GO:0102250	linear malto-oligosaccharide phosphorylase activity	0.000225	57.2479	molecular_function	TraesCS5A02G395200/TraesCS5B02G400000/TraesCS5D02G404500
GO:0102499	SHG alpha-glucan phosphorylase activity	0.000225	57.2479	molecular_function	TraesCS5A02G395200/TraesCS5B02G400000/TraesCS5D02G404500
GO:0009986	cell surface	0.000232	14.3449	cellular_component	TraesCS3A02G443800/TraesCS3B02G477400/TraesCS3D02G436200/TraesCS5A02G052600/TraesCS5B02G064100
GO:0009864	induced systemic resistance, jasmonic acid mediated signaling pathway	0.000234	16.4254	biological_process	TraesCS2A02G489500/TraesCS2D02G489700/TraesCS6A02G334800/TraesCS6B02G365200/TraesCS6D02G314300
GO:0010424	DNA methylation on cytosine within a CG sequence	0.000234	26.786	biological_process	TraesCS2A02G235900/TraesCS2B02G260800/TraesCS2D02G241800/TraesCS6D02G364900
GO:0005874	microtubule	0.00029	4.19065	cellular_component	TraesCS1A02G256800/TraesCS1B02G259800/TraesCS1D02G256000/TraesCS2B02G342100/TraesCS2D02G322800/TraesCS4A02G296600/TraesCS4D02G015400/TraesCS5B02G074200/TraesCS5D02G078500/TraesCS5D02G162500/TraesCS5D02G231200/TraesCS6B02G132300
GO:0003918	DNA topoisomerase type II (ATP-hydrolyzing) activity	0.000317	23.6888	molecular_function	TraesCS1B02G271100/TraesCS6A02G268600/TraesCS6B02G295700/TraesCS6D02G246300
GO:0009651	response to salt stress	0.000324	3.05172	biological_process	TraesCS1A02G239600/TraesCS1B02G251800/TraesCS1B02G251900/TraesCS2A02G518100/TraesCS2B02G546700/TraesCS4A02G106800/TraesCS4B02G197500/TraesCS4D02G198000/TraesCS4D02G360000/TraesCS6A02G146900/TraesCS6A02G334800/TraesCS6B02G175100/TraesCS6B02G365200/TraesCS6B02G423900/TraesCS6D02G314300/TraesCS6D02G369400/TraesCS7A02G278500/TraesCS7B02G176400/TraesCS7D02G278300
GO:0097268	cytoophidium	0.000451	37.2968	cellular_component	TraesCS3A02G236700/TraesCS3B02G263100/TraesCS3D02G237100
GO:0009682	induced systemic resistance	0.00051	13.6023	biological_process	TraesCS2A02G489500/TraesCS2A02G518100/TraesCS2B02G546700/TraesCS2D02G489700/TraesCS4D02G360000
GO:0004793	threonine aldolase activity	0.000525	39.6332	molecular_function	TraesCS2A02G382700/TraesCS2B02G400000/TraesCS2D02G379000
GO:0008732	L-allo-threonine aldolase activity	0.000525	39.6332	molecular_function	TraesCS2A02G382700/TraesCS2B02G400000/TraesCS2D02G379000
GO:0047412	N-(long-chain-acyl)ethanolamine deacylase activity	0.000525	39.6332	molecular_function	TraesCS2A02G041400/TraesCS2B02G053800/TraesCS2D02G039700
GO:0102077	oleamide hydrolase activity	0.000525	39.6332	molecular_function	TraesCS2A02G041400/TraesCS2B02G053800/TraesCS2D02G039700
GO:0103073	anandamide amidohydrolase activity	0.000525	39.6332	molecular_function	TraesCS2A02G041400/TraesCS2B02G053800/TraesCS2D02G039700
GO:0006656	phosphatidylcholine biosynthetic process	0.000531	21.1041	biological_process	TraesCS1A02G369600/TraesCS1B02G388700/TraesCS1D02G375500/TraesCS1D02G375700
GO:0003678	DNA helicase activity	0.000551	9.03915	molecular_function	TraesCS1B02G274600/TraesCS1D02G264100/TraesCS5A02G088400/TraesCS6A02G360600/TraesCS6B02G393500/TraesCS6D02G344100
GO:0006545	glycine biosynthetic process	0.000651	40.179	biological_process	TraesCS2A02G382700/TraesCS2B02G400000/TraesCS2D02G379000
GO:0070291	N-acylethanolamine metabolic process	0.000651	40.179	biological_process	TraesCS2A02G041400/TraesCS2B02G053800/TraesCS2D02G039700
GO:0048439	flower morphogenesis	0.000759	37.309	biological_process	TraesCS3A02G443800/TraesCS3B02G477400/TraesCS3D02G436200
GO:0003883	CTP synthase activity	0.000761	34.3488	molecular_function	TraesCS3A02G236700/TraesCS3B02G263100/TraesCS3D02G237100
GO:0006267	pre-replicative complex assembly involved in nuclear cell cycle DNA replication	0.000909	32.6454	biological_process	TraesCS6A02G360600/TraesCS6B02G393500/TraesCS6D02G344100
GO:0035336	long-chain fatty-acyl-CoA metabolic process	0.000986	16.9862	biological_process	TraesCS6D02G227200/TraesCS7A02G278500/TraesCS7B02G176400/TraesCS7D02G278300
GO:0016042	lipid catabolic process	0.00133	3.08704	biological_process	TraesCS1A02G059100/TraesCS1A02G094700/TraesCS1A02G266000/TraesCS1B02G277000/TraesCS2A02G041400/TraesCS2B02G053800/TraesCS2D02G039700/TraesCS4D02G285300/TraesCS7A02G113600/TraesCS7A02G348600/TraesCS7B02G467100/TraesCS7B02G467200/TraesCS7D02G108900/TraesCS7D02G530700/TraesCSU02G095400
GO:0009740	gibberellic acid mediated signaling pathway	0.00142	6.21817	biological_process	TraesCS2D02G192300/TraesCS5A02G398500/TraesCS5B02G403600/TraesCS5D02G408000/TraesCS6A02G146900/TraesCS6B02G175100/TraesCS7B02G484400
GO:0009625	response to insect	0.00142	9.89255	biological_process	TraesCS2A02G489500/TraesCS2D02G489700/TraesCS6A02G334800/TraesCS6B02G365200/TraesCS6D02G314300
GO:0030139	endocytic vesicle	0.00142	24.324	cellular_component	TraesCS3A02G443800/TraesCS3B02G477400/TraesCS3D02G436200
GO:0016629	12-oxophytodienoate reductase activity	0.00148	27.1174	molecular_function	TraesCS7A02G412400/TraesCS7B02G311600/TraesCS7D02G405500
GO:0009646	response to absence of light	0.00182	9.26111	biological_process	TraesCS2A02G074700/TraesCS2D02G073400/TraesCS6A02G334800/TraesCS6B02G365200/TraesCS6D02G314300
GO:0044210	'de novo' CTP biosynthetic process	0.00182	24.8727	biological_process	TraesCS3A02G236700/TraesCS3B02G263100/TraesCS3D02G237100
GO:0080186	developmental vegetative growth	0.00182	24.8727	biological_process	TraesCS6A02G334800/TraesCS6B02G365200/TraesCS6D02G314300
GO:0017096	acetylserotonin O-methyltransferase activity	0.00192	12.9618	molecular_function	TraesCS1B02G481300/TraesCSU02G205900/TraesCSU02G246000/TraesCSU02G253900
GO:0008017	microtubule binding	0.00219	3.87684	molecular_function	TraesCS1A02G256800/TraesCS1B02G259800/TraesCS1D02G256000/TraesCS2B02G342100/TraesCS2D02G322800/TraesCS5B02G074200/TraesCS5D02G078500/TraesCS5D02G162500/TraesCS5D02G231200/TraesCS6B02G132300
GO:0000779	condensed chromosome, centromeric region	0.00222	62.1613	cellular_component	TraesCS2B02G152100/TraesCS2D02G132100
GO:0010389	regulation of G2/M transition of mitotic cell cycle	0.00234	22.7098	biological_process	TraesCS5A02G336500/TraesCS5B02G335500/TraesCS5D02G341200
GO:0003886	DNA (cytosine-5-)-methyltransferase activity	0.00239	12.0522	molecular_function	TraesCS2A02G235900/TraesCS2B02G260800/TraesCS2D02G241800/TraesCS6D02G364900
GO:0046916	cellular transition metal ion homeostasis	0.00243	69.6435	biological_process	TraesCS2A02G284500/TraesCS2B02G301600
GO:1900367	positive regulation of defense response to insect	0.00253	21.7636	biological_process	TraesCS6A02G334800/TraesCS6B02G365200/TraesCS6D02G314300
GO:0030187	melatonin biosynthetic process	0.00269	11.4667	biological_process	TraesCS1B02G481300/TraesCSU02G205900/TraesCSU02G246000/TraesCSU02G253900
GO:0031347	regulation of defense response	0.00278	5.29896	biological_process	TraesCS2A02G489500/TraesCS2D02G489700/TraesCS4A02G007900/TraesCS4B02G297100/TraesCS4D02G295900/TraesCS6A02G146900/TraesCS6B02G175100
GO:0009094	L-phenylalanine biosynthetic process	0.003	20.0895	biological_process	TraesCS2A02G292000/TraesCS2B02G308500/TraesCS2D02G290000
GO:0032585	multivesicular body membrane	0.00328	17.4829	cellular_component	TraesCS3A02G443800/TraesCS3B02G477400/TraesCS3D02G436200
GO:0046870	cadmium ion binding	0.0037	18.4011	molecular_function	TraesCS1A02G050700/TraesCS6B02G102900/TraesCSU02G026600
GO:0050062	long-chain-fatty-acyl-CoA reductase activity	0.00389	17.7666	molecular_function	TraesCS7A02G278500/TraesCS7B02G176400/TraesCS7D02G278300
GO:0005200	structural constituent of cytoskeleton	0.00394	7.27728	molecular_function	TraesCS4A02G296600/TraesCS4D02G015400/TraesCS5A02G009800/TraesCS5B02G023900/TraesCS5D02G014700
GO:0005978	glycogen biosynthetic process	0.00406	18.0113	biological_process	TraesCS2A02G293400/TraesCS5B02G175800/TraesCS5D02G182600
GO:0006749	glutathione metabolic process	0.00407	4.29898	biological_process	TraesCS1A02G078800/TraesCS1A02G186100/TraesCS1B02G097400/TraesCS1D02G191100/TraesCS2A02G218700/TraesCS2B02G244100/TraesCS2D02G224700/TraesCS4B02G330900
GO:0019953	sexual reproduction	0.00417	7.25453	biological_process	TraesCS1A02G212600/TraesCS1B02G226100/TraesCS1D02G215500/TraesCS4B02G375600/TraesCS6D02G231300
GO:0005975	carbohydrate metabolic process	0.00417	2.54638	biological_process	TraesCS1A02G308900/TraesCS1D02G370700/TraesCS2A02G295400/TraesCS2B02G311900/TraesCS2B02G600200/TraesCS2D02G293200/TraesCS3A02G377600/TraesCS3D02G370700/TraesCS4A02G321600/TraesCS4B02G356800/TraesCS4D02G350500/TraesCS5A02G395200/TraesCS5B02G265500/TraesCS5B02G400000/TraesCS5D02G404500/TraesCS6A02G023200
GO:0003996	acyl-CoA ligase activity	0.00429	16.6204	molecular_function	TraesCS5A02G411500/TraesCS5B02G415100/TraesCS5D02G420300
GO:0102391	decanoate-CoA ligase activity	0.00429	16.6204	molecular_function	TraesCS5A02G411500/TraesCS5B02G415100/TraesCS5D02G420300
GO:0003697	single-stranded DNA binding	0.00429	4.7331	molecular_function	TraesCS1A02G314100/TraesCS1B02G326400/TraesCS1D02G314600/TraesCS4D02G246300/TraesCS6A02G360600/TraesCS6B02G393500/TraesCS6D02G344100
GO:0006349	regulation of gene expression by genetic imprinting	0.00445	16.8492	biological_process	TraesCS2A02G235900/TraesCS2B02G260800/TraesCS2D02G241800
GO:0043067	regulation of programmed cell death	0.00447	9.80895	biological_process	TraesCS2B02G152600/TraesCS2D02G132500/TraesCS4B02G302800/TraesCS4D02G301300
GO:2000022	regulation of jasmonic acid mediated signaling pathway	0.00488	5.49817	biological_process	TraesCS1A02G410700/TraesCS2A02G489500/TraesCS2D02G489700/TraesCS4A02G007900/TraesCS4B02G297100/TraesCS4D02G295900
GO:0016768	spermine synthase activity	0.00496	42.818	molecular_function	TraesCS1A02G041300/TraesCS1A02G041400/TraesCS1A02G041500/TraesCS1B02G034000/TraesCS1B02G035100/TraesCS1B02G286300/TraesCS1D02G027900/TraesCS2B02G435900/TraesCS2D02G414200/TraesCS3A02G093900/TraesCS3A02G252900/TraesCS4A02G007900/TraesCS4B02G297100/TraesCS4D02G295900/TraesCS5A02G129500/TraesCS5B02G128100/TraesCS5B02G382400/TraesCS5B02G382600/TraesCS5B02G408000/TraesCS5D02G137000/TraesCS5D02G388800/…
GO:0016747	transferase activity, transferring acyl groups other than amino-acyl groups	0.00501	4.57113	molecular_function	TraesCS2A02G311200/TraesCS2A02G525500/TraesCS2B02G555400/TraesCS4B02G037700/TraesCS4D02G238800/TraesCS4D02G285300/TraesCS5B02G382400/TraesCS5B02G382600/TraesCS5B02G408000/TraesCS5D02G388800/TraesCS5D02G413200/TraesCS6A02G185100/TraesCS6B02G353200/TraesCS7A02G412400/TraesCS7B02G311600/TraesCS7D02G405500
GO:0045199	maintenance of epithelial cell apical/basal polarity	0.00541	15.3625	biological_process	TraesCS4B02G071500/TraesCS5A02G120000/TraesCS5B02G121400/TraesCS6A02G036000/TraesCS6D02G041600
GO:0004103	choline kinase activity	0.00555	38.1653	molecular_function	TraesCS4B02G071500/TraesCS5A02G120000/TraesCS5B02G121400/TraesCS6A02G036000/TraesCS6D02G041600
GO:0004765	shikimate kinase activity	0.00555	38.1653	molecular_function	TraesCS4B02G071500/TraesCS5A02G120000/TraesCS5B02G121400/TraesCS6A02G036000/TraesCS6D02G041600
GO:0010038	response to metal ion	0.00578	14.9236	biological_process	TraesCS1B02G274600/TraesCS1D02G264100/TraesCS5A02G088400/TraesCS6A02G360600/TraesCS6B02G393500/TraesCS6D02G344101
GO:0006334	nucleosome assembly	0.00587	3.93466	biological_process	TraesCS1A02G314100/TraesCS1B02G326400/TraesCS1D02G314600/TraesCS2B02G152100/TraesCS2D02G132101
GO:0051304	chromosome separation	0.00599	38.6908	biological_process	TraesCS1B02G274600/TraesCS1D02G264100/TraesCS5A02G088400/TraesCS6A02G360600/TraesCS6B02G393500/TraesCS6D02G344101
GO:0031405	lipoic acid binding	0.00677	34.3488	molecular_function	TraesCS1A02G314100/TraesCS1B02G326400/TraesCS1D02G314600/TraesCS2B02G152100/TraesCS2D02G132100/TraesCS7B02G111001
GO:0034440	lipid oxidation	0.00685	13.7454	biological_process	TraesCS4A02G401400/TraesCS5A02G053700/TraesCS7A02G102600/TraesCS7D02G096601
GO:0006073	cellular glucan metabolic process	0.00696	34.8218	biological_process	TraesCS1A02G369600/TraesCS1B02G388700/TraesCS1D02G375500/TraesCS1D02G375701
GO:0009251	glucan catabolic process	0.00696	34.8218	biological_process	TraesCS4B02G071500/TraesCS5A02G120000/TraesCS5B02G121400/TraesCS6A02G036000/TraesCS6D02G041601
GO:0010449	root meristem growth	0.00795	12.7397	biological_process	TraesCS1A02G369600/TraesCS1B02G388700/TraesCS1D02G375500/TraesCS1D02G375701
GO:0055073	cadmium ion homeostasis	0.00795	12.7397	biological_process	TraesCS1A02G256800/TraesCS1A02G369600/TraesCS1B02G388700/TraesCS1D02G256000/TraesCS1D02G375500/TraesCS1D02G375701
GO:0009409	response to cold	0.00795	2.50002	biological_process	TraesCS2A02G293400/TraesCS5A02G395200/TraesCS5B02G175800/TraesCS5B02G400000/TraesCS5D02G182600/TraesCS5D02G404500/TraesCS7A02G070101
GO:0007584	response to nutrient	0.00795	31.6561	biological_process	TraesCS4D02G238800/TraesCS5B02G408000/TraesCS5D02G413200/TraesCS6A02G185101
GO:0008878	glucose-1-phosphate adenylyltransferase activity	0.00808	31.2261	molecular_function	TraesCS2A02G295400/TraesCS2B02G311900/TraesCS2D02G293200/TraesCS4A02G321600/TraesCS4B02G356800/TraesCS4D02G350501
GO:0030673	axolemma	0.00835	12.162	cellular_component	TraesCS1B02G274600/TraesCS1D02G264100/TraesCS5A02G088400/TraesCS6A02G360600/TraesCS6B02G393500/TraesCS6D02G344101
GO:0005615	extracellular space	0.00835	2.84906	cellular_component	TraesCS4D02G195100/TraesCS5A02G153900/TraesCS5B02G152600/TraesCS5D02G159101
GO:0000727	double-strand break repair via break-induced replication	0.00862	12.1471	biological_process	TraesCS5A02G336500/TraesCS5B02G335500/TraesCS5D02G341201
GO:0035529	NADH pyrophosphatase activity	0.00911	28.624	molecular_function	TraesCS1B02G259800/TraesCS2B02G342100/TraesCS2D02G322800/TraesCS5B02G074200/TraesCS5D02G078500/TraesCS5D02G162500/TraesCS5D02G231200/TraesCS6B02G132301
GO:0047334	diphosphate-fructose-6-phosphate 1-phosphotransferase activity	0.00911	28.624	molecular_function	TraesCS1A02G041300/TraesCS1A02G041400/TraesCS1A02G041500/TraesCS1B02G034000/TraesCS1B02G035100/TraesCS1D02G022000/TraesCS1D02G027900/TraesCS3A02G046000/TraesCS3A02G093900/TraesCS3B02G038700/TraesCS3D02G033900/TraesCS4D02G298301
GO:0102965	alcohol-forming fatty acyl-CoA reductase activity	0.00948	11.4496	molecular_function	TraesCS6A02G334800/TraesCS6B02G365200/TraesCS6D02G314301
GO:0003688	DNA replication origin binding	0.0112	10.734	molecular_function	TraesCS4D02G195100/TraesCS5A02G153900/TraesCS5B02G152600/TraesCS5D02G159101
GO:0048443	stamen development	0.0117	10.8818	biological_process	TraesCS5A02G411500/TraesCS5B02G415100/TraesCS5D02G420301
GO:0006730	one-carbon metabolic process	0.0119	6.8954	biological_process	TraesCS2A02G525500/TraesCS2B02G555400/TraesCS4B02G037700/TraesCS5B02G382400/TraesCS5B02G382600/TraesCS5D02G388801
GO:0010638	positive regulation of organelle organization	0.0119	10.6597	biological_process	TraesCS3A02G236700/TraesCS3B02G263100/TraesCS3D02G237100/TraesCS4D02G195100/TraesCS5A02G153900/TraesCS5B02G152600/TraesCS5D02G159101
GO:0006725	cellular aromatic compound metabolic process	0.0119	24.8727	biological_process	TraesCS3A02G236700/TraesCS3B02G263100/TraesCS3D02G237100/TraesCS3D02G493701
GO:0031430	M band	0.0123	10.1719	cellular_component	TraesCS1B02G259800/TraesCS2B02G342100/TraesCS2D02G322800/TraesCS5B02G074200/TraesCS5D02G078500/TraesCS5D02G162500/TraesCS5D02G231200/TraesCS6B02G132301
GO:0009793	embryo development ending in seed dormancy	0.0126	2.55105	biological_process	TraesCS2A02G489500/TraesCS2D02G489700/TraesCS3A02G367900/TraesCS3D02G360900/TraesCS5B02G408000/TraesCS5D02G413200/TraesCS6A02G146900/TraesCS6A02G334800/TraesCS6B02G175100/TraesCS6B02G365200/TraesCS6D02G314301
GO:0010181	FMN binding	0.0128	5.08118	molecular_function	TraesCS1B02G259800/TraesCS2B02G342100/TraesCS2D02G322800/TraesCS5B02G074200/TraesCS5D02G078500/TraesCS5D02G162500/TraesCS5D02G231200/TraesCS6B02G132301
GO:0006597	spermine biosynthetic process	0.0129	23.2145	biological_process	TraesCS3A02G443800/TraesCS3B02G477400/TraesCS3D02G436200
GO:0009166	nucleotide catabolic process	0.0129	23.2145	biological_process	TraesCS3A02G443800/TraesCS3B02G477400/TraesCS3D02G436200
GO:0019632	shikimate metabolic process	0.0129	23.2145	biological_process	TraesCS1B02G286300/TraesCS5A02G129500/TraesCS5B02G128100/TraesCS5D02G137001
GO:0004032	alditol:NADP+ 1-oxidoreductase activity	0.0129	10.1026	molecular_function	TraesCS5A02G395200/TraesCS5B02G400000/TraesCS5D02G404500
GO:0008252	nucleotidase activity	0.0129	22.8992	molecular_function	TraesCS5A02G395200/TraesCS5B02G400000/TraesCS5D02G404500
GO:0003682	chromatin binding	0.0142	3.578	molecular_function	TraesCS5A02G395200/TraesCS5B02G400000/TraesCS5D02G404500
GO:0005544	calcium-dependent phospholipid binding	0.015	9.20056	molecular_function	TraesCS3A02G443800/TraesCS3B02G477400/TraesCS3D02G436200/TraesCS5A02G052600/TraesCS5B02G064101
GO:0019903	protein phosphatase binding	0.015	9.20056	molecular_function	TraesCS2A02G489500/TraesCS2D02G489700/TraesCS6A02G334800/TraesCS6B02G365200/TraesCS6D02G314301
GO:0042132	fructose 1,6-bisphosphate 1-phosphatase activity	0.015	20.2052	molecular_function	TraesCS2A02G235900/TraesCS2B02G260800/TraesCS2D02G241800/TraesCS6D02G364901
GO:0047631	ADP-ribose diphosphatase activity	0.015	20.2052	molecular_function	TraesCS1A02G256800/TraesCS1B02G259800/TraesCS1D02G256000/TraesCS2B02G342100/TraesCS2D02G322800/TraesCS4A02G296600/TraesCS4D02G015400/TraesCS5B02G074200/TraesCS5D02G078500/TraesCS5D02G162500/TraesCS5D02G231200/TraesCS6B02G132301
GO:0007010	cytoskeleton organization	0.0154	9.32726	biological_process	TraesCS1B02G271100/TraesCS6A02G268600/TraesCS6B02G295700/TraesCS6D02G246301
GO:0010032	meiotic chromosome condensation	0.0154	20.4834	biological_process	TraesCS1A02G239600/TraesCS1B02G251800/TraesCS1B02G251900/TraesCS2A02G518100/TraesCS2B02G546700/TraesCS4A02G106800/TraesCS4B02G197500/TraesCS4D02G198000/TraesCS4D02G360000/TraesCS6A02G146900/TraesCS6A02G334800/TraesCS6B02G175100/TraesCS6B02G365200/TraesCS6B02G423900/TraesCS6D02G314300/TraesCS6D02G369400/TraesCS7A02G278500/TraesCS7B02G176400/TraesCS7D02G278300
GO:1990023	mitotic spindle midzone	0.0183	18.6484	cellular_component	TraesCS3A02G236700/TraesCS3B02G263100/TraesCS3D02G237101
GO:1900457	regulation of brassinosteroid mediated signaling pathway	0.0196	8.42462	biological_process	TraesCS2A02G489500/TraesCS2A02G518100/TraesCS2B02G546700/TraesCS2D02G489700/TraesCS4D02G360001
GO:0019199	transmembrane receptor protein kinase activity	0.0196	8.31018	molecular_function	TraesCS2A02G382700/TraesCS2B02G400000/TraesCS2D02G379000
GO:0016125	sterol metabolic process	0.0208	5.57148	biological_process	TraesCS2A02G382700/TraesCS2B02G400000/TraesCS2D02G379000
GO:0010150	leaf senescence	0.0221	2.94476	biological_process	TraesCS2A02G041400/TraesCS2B02G053800/TraesCS2D02G039700
GO:0008093	cytoskeletal adaptor activity	0.0245	7.57693	molecular_function	TraesCS2A02G041400/TraesCS2B02G053800/TraesCS2D02G039700
GO:0014731	spectrin-associated cytoskeleton	0.0251	7.45936	cellular_component	TraesCS2A02G041400/TraesCS2B02G053800/TraesCS2D02G039700
GO:0016529	sarcoplasmic reticulum	0.0251	7.45936	cellular_component	TraesCS1A02G369600/TraesCS1B02G388700/TraesCS1D02G375500/TraesCS1D02G375701
GO:0016323	basolateral plasma membrane	0.0253	7.26561	cellular_component	TraesCS1B02G274600/TraesCS1D02G264100/TraesCS5A02G088400/TraesCS6A02G360600/TraesCS6B02G393500/TraesCS6D02G344101
GO:0000793	condensed chromosome	0.0253	14.3449	cellular_component	TraesCS2A02G382700/TraesCS2B02G400000/TraesCS2D02G379001
GO:0043005	neuron projection	0.0261	6.99315	cellular_component	TraesCS2A02G041400/TraesCS2B02G053800/TraesCS2D02G039701
GO:0042383	sarcolemma	0.0261	6.90681	cellular_component	TraesCS3A02G443800/TraesCS3B02G477400/TraesCS3D02G436201
GO:0010183	pollen tube guidance	0.0279	5.08347	biological_process	TraesCS3A02G236700/TraesCS3B02G263100/TraesCS3D02G237101
GO:0032450	maltose alpha-glucosidase activity	0.028	14.312	molecular_function	TraesCS6A02G360600/TraesCS6B02G393500/TraesCS6D02G344101
GO:0000741	karyogamy	0.0287	7.15516	biological_process	TraesCS6D02G227200/TraesCS7A02G278500/TraesCS7B02G176400/TraesCS7D02G278301
GO:2000070	regulation of response to water deprivation	0.0287	7.15516	biological_process	TraesCS1A02G059100/TraesCS1A02G094700/TraesCS1A02G266000/TraesCS1B02G277000/TraesCS2A02G041400/TraesCS2B02G053800/TraesCS2D02G039700/TraesCS4D02G285300/TraesCS7A02G113600/TraesCS7A02G348600/TraesCS7B02G467100/TraesCS7B02G467200/TraesCS7D02G108900/TraesCS7D02G530700/TraesCSU02G095400
GO:0009898	cytoplasmic side of plasma membrane	0.0291	6.35741	cellular_component	TraesCS2D02G192300/TraesCS5A02G398500/TraesCS5B02G403600/TraesCS5D02G408000/TraesCS6A02G146900/TraesCS6B02G175100/TraesCS7B02G484401
GO:0030507	spectrin binding	0.0307	6.86975	molecular_function	TraesCS2A02G489500/TraesCS2D02G489700/TraesCS6A02G334800/TraesCS6B02G365200/TraesCS6D02G314301
GO:0030570	pectate lyase activity	0.0309	13.2111	molecular_function	TraesCS3A02G443800/TraesCS3B02G477400/TraesCS3D02G436201
GO:0045543	gibberellin 2-beta-dioxygenase activity	0.0309	13.2111	molecular_function	TraesCS7A02G412400/TraesCS7B02G311600/TraesCS7D02G405501
GO:0000226	microtubule cytoskeleton organization	0.0313	4.87018	biological_process	TraesCS2A02G074700/TraesCS2D02G073400/TraesCS6A02G334800/TraesCS6B02G365200/TraesCS6D02G314301
GO:0030388	fructose 1,6-bisphosphate metabolic process	0.0313	13.393	biological_process	TraesCS3A02G236700/TraesCS3B02G263100/TraesCS3D02G237101
GO:0007165	signal transduction	0.0313	2.98716	biological_process	TraesCS6A02G334800/TraesCS6B02G365200/TraesCS6D02G314301
GO:0006508	proteolysis	0.0344	2.68376	biological_process	TraesCS1B02G481300/TraesCSU02G205900/TraesCSU02G246000/TraesCSU02G253901
GO:0045211	postsynaptic membrane	0.0355	5.82762	cellular_component	TraesCS1A02G256800/TraesCS1B02G259800/TraesCS1D02G256000/TraesCS2B02G342100/TraesCS2D02G322800/TraesCS5B02G074200/TraesCS5D02G078500/TraesCS5D02G162500/TraesCS5D02G231200/TraesCS6B02G132301
GO:0009860	pollen tube growth	0.036	3.73624	biological_process	TraesCS2B02G152100/TraesCS2D02G132101
GO:0009751	response to salicylic acid	0.0363	2.64804	biological_process	TraesCS5A02G336500/TraesCS5B02G335500/TraesCS5D02G341201
GO:0009697	salicylic acid biosynthetic process	0.0365	12.0075	biological_process	TraesCS2A02G235900/TraesCS2B02G260800/TraesCS2D02G241800/TraesCS6D02G364901
GO:0080151	positive regulation of salicylic acid mediated signaling pathway	0.0365	12.0075	biological_process	TraesCS2A02G284500/TraesCS2B02G301601
GO:0009423	chorismate biosynthetic process	0.0386	11.6073	biological_process	TraesCS6A02G334800/TraesCS6B02G365200/TraesCS6D02G314301
GO:0009685	gibberellin metabolic process	0.0428	10.8818	biological_process	TraesCS1B02G481300/TraesCSU02G205900/TraesCSU02G246000/TraesCSU02G253901
GO:0072659	protein localization to plasma membrane	0.0444	5.80363	biological_process	TraesCS2A02G489500/TraesCS2D02G489700/TraesCS4A02G007900/TraesCS4B02G297100/TraesCS4D02G295900/TraesCS6A02G146900/TraesCS6B02G175101
GO:0010143	cutin biosynthetic process	0.0449	5.73985	biological_process	TraesCS2A02G292000/TraesCS2B02G308500/TraesCS2D02G290001
GO:0007623	circadian rhythm	0.0468	3.40056	biological_process	TraesCS3A02G443800/TraesCS3B02G477400/TraesCS3D02G436201
GO:0036190	indole-2-monooxygenase activity	0.0469	10.4087	molecular_function	TraesCS1A02G050700/TraesCS6B02G102900/TraesCSU02G026601
GO:0010193	response to ozone	0.0485	5.49817	biological_process	TraesCS7A02G278500/TraesCS7B02G176400/TraesCS7D02G278301
GO:0009833	plant-type primary cell wall biogenesis	0.0493	5.4409	biological_process	TraesCS4A02G296600/TraesCS4D02G015400/TraesCS5A02G009800/TraesCS5B02G023900/TraesCS5D02G014701

## Sheet: Table S3
Table S3 Phenotypic analysis of T7 transgenic TaSPL13-2B plants in the greenhouse
Line	Tiller		Length of spikes (cm)	Weight per spike (g)	Florets per pikelet	Grains per spikelet	Florets per spike	Grains per spike	100-grain (g)	Yield per plant (g)
Bobwhite	2.97±0.8	9.18±0.6		0.85±0.1	5.50±0.8	4.15±0.8	79.9±8.0	35.7±4.3	3.44±0.08	2.52±0.29
	(n=30)	(n=60)		(n=60)	(n=60)	(n=60)	(n=60)	(n=60)	(n=8)	(n=30)
Bobwhite(-)	2.76±0.9	9.02±0.8		0.89±0.1	5.65±0.8	4.17±0.8	81.0±7.5	36.0±4.6	3.38±0.06	2.53±0.29
	(n=30)	(n=60)		(n=60)	(n=60)	(n=60)	(n=60)	(n=60)	(n=8)	(n=30)
OE-1	2.70±0.8	9.16±1.0		0.94±0.1	6.37±1.3	4.50±0.8	86.4±7.0	38.2±3.1	3.27±0.05	2.72±0.36
	(n=30)	(n=60)		(n=60)	(n=60)	(n=60)	(n=60)	(n=60)	(n=8)	(n=30)
OE-3	2.56±0.9	8.73±2.3		0.94±0.1	6.12±1.1	4.85±1.1	85.9±6.8	37.7±3.9	3.29±0.04	2.76±0.38
	(n=30)	(n=60)		(n=60)	(n=60)	(n=60)	(n=60)	(n=60)	(n=8)	(n=30)
OE-12	2.80±0.8	8.96±1.3		0.93±0.1	6.08±1.3	4.62±0.9	84.0±6.7	37.9±3.3	3.28±0.03	2.71±0.39
	(n=30)	(n=60)		(n=60)	(n=60)	(n=60)	(n=60)	(n=60)	(n=8)	(n=30)
Notes
Thirty plants from each of the three transgenic events (gTaSPL13-2B #1, gTaSPL13-2B #3 and gTaSPL13-2B #12) and controls (both wild type and null-segregant line) were collected for phenotypic analysis.
The main stem or tiller spikes of each plant were used to determine the number of florets per spike, grains per spike, florets per spikelet, grains per spikelet, and weight per spike.
There were no differences in tiller number and spike length, while the number of florets per spike, grains per spike, weight per spike, florets per spikelet, and grains per spikelet were increased in transgenic plants compared to control plants.
The plant yield data showed that the three transgenic plants increased by 7.5% in gTaSPL13-2B #1, 9.1% in gTaSPL13-2B #3, and 7.1% in gTaSPL13-2B #12, compared to the null-segregant line, respectively. Data distribution and exact P values are shown the Figure 2h-o.

## Sheet: Table S4
Table S4 Motif enrichment analysis from DAP-seq data
Rank	Motif	P-value	% of targets	STD (Bg STD)
1		1e-67901	0.8398	53.2bp (85.3bp)
2		1e-21327	0.0172	52.5bp (114.3bp)
3		1e-17850	0.4794	52.3bp (91.4bp)
4		1e-10122	0.039	50.0bp (81.0bp)
5		1e-9156	0.0377	47.2bp (67.2bp)
6		1e-8161	0.0416	44.0bp (71.9bp)
7		1e-6607	0.0383	49.4bp (85.9bp)
8		1e-6238	0.0028	51.8bp (85.2bp)
9		1e-6163	0.0121	48.7bp (72.2bp)
10		1e-5831	0.0005	55.1bp (89.1bp)
11		1e-5707	0.0015	51.6bp (82.2bp)
12		1e-5436	0.0032	46.0bp (78.2bp)
13		1e-4883	0.0162	51.6bp (93.1bp)
14		1e-4195	0.0101	50.2bp (81.5bp)
15		1e-3705	0.2122	55.2bp (79.0bp)

## Sheet: Table S5
Table S5 GO enrichment analysis combining DAP-seq and down-regulated gene expression
GO Term	Description	P-value	FDR	Fold enrichment value	Group	Gene ID
GO:0032586	protein storage vacuole membrane	3.28e-09	3.87e-07	16.8523	cellular_component	TraesCS2A02G057900/TraesCS2A02G115300/TraesCS2A02G115400/TraesCS2B02G073100/TraesCS2B02G135000/TraesCS2B02G135100/TraesCS2D02G056500/TraesCS2D02G119600/TraesCS2D02G119700
GO:0010438	cellular response to sulfur starvation	1.31e-09	7.37e-07	48.5089	biological_process	TraesCS1A02G268400/TraesCS1A02G324000/TraesCS1B02G337400/TraesCS1D02G325300/TraesCS4A02G021700/TraesCS4B02G281800
GO:0051119	sugar transmembrane transporter activity	8.15e-07	0.000275	9.01026	molecular_function	TraesCS5B02G040700/TraesCS6A02G382400/TraesCS6A02G382500/TraesCS6A02G382600/TraesCS6B02G394300/TraesCS6B02G421700/TraesCS6B02G421800/TraesCS6D02G367300/TraesCS6D02G367400
GO:0005452	inorganic anion exchanger activity	4.2e-06	0.000472	34.5008	molecular_function	TraesCS1A02G117500/TraesCS3B02G145500/TraesCS3D02G127300/TraesCS5A02G085200
GO:0080139	borate efflux transmembrane transporter activity	4.2e-06	0.000472	34.5008	molecular_function	TraesCS1A02G117500/TraesCS3B02G145500/TraesCS3D02G127300/TraesCS5A02G085200
GO:0018826	methionine gamma-lyase activity	6.96e-06	0.000587	67.2766	molecular_function	TraesCS1A02G181000/TraesCS1B02G199600/TraesCS1D02G184500
GO:0046713	borate transport	4.04e-06	0.000817	34.2377	biological_process	TraesCS1A02G117500/TraesCS3B02G145500/TraesCS3D02G127300/TraesCS5A02G085200
GO:0010439	regulation of glucosinolate biosynthetic process	6.27e-06	0.000817	18.8646	biological_process	TraesCS1A02G324000/TraesCS1B02G337400/TraesCS1D02G325300/TraesCS4A02G021700/TraesCS4B02G281800
GO:0019458	methionine catabolic process via 2-oxobutanoate	6.77e-06	0.000817	67.9124	biological_process	TraesCS1A02G181000/TraesCS1B02G199600/TraesCS1D02G184500
GO:0009611	response to wounding	7.24e-06	0.000817	3.30855	biological_process	TraesCS1A02G041400/TraesCS1A02G277400/TraesCS1A02G362100/TraesCS1B02G281800/TraesCS1B02G286300/TraesCS1D02G276600/TraesCS2B02G553600/TraesCS2D02G163300/TraesCS2D02G165800/TraesCS2D02G507200/TraesCS3B02G284800/TraesCS3B02G403400/TraesCS3D02G253700/TraesCS4A02G007800/TraesCS4D02G296000/TraesCS5B02G211000/TraesCS6A02G143600/TraesCS6A02G146900/TraesCS7D02G182700
GO:0010223	secondary shoot formation	2.61e-05	0.00246	8.16816	biological_process	TraesCS4B02G258200/TraesCS4D02G258000/TraesCS6A02G339200/TraesCS6B02G369400/TraesCS6B02G370000/TraesCS6D02G319800/TraesCS6D02G319900
GO:0018685	alkane 1-monooxygenase activity	6.82e-05	0.00383	17.9404	molecular_function	TraesCS1A02G277400/TraesCS1B02G286300/TraesCS1D02G276600/TraesCS3B02G403400
GO:0097237	cellular response to toxic substance	5.54e-05	0.00446	37.7291	biological_process	TraesCS4A02G234100/TraesCS4B02G081200/TraesCS4D02G079900
GO:0004356	glutamate-ammonia ligase activity	0.00011	0.00531	30.5803	molecular_function	TraesCS4A02G266900/TraesCS4B02G047400/TraesCS4D02G047400
GO:0047987	hydroperoxide dehydratase activity	0.000146	0.00616	28.0319	molecular_function	TraesCS4B02G237600/TraesCS6A02G185100/TraesCS6D02G172200
GO:0008237	metallopeptidase activity	0.000183	0.00636	7.31268	molecular_function	TraesCS2B02G594400/TraesCS2D02G505300/TraesCS3A02G276800/TraesCS3B02G310900/TraesCS3D02G277000/TraesCS4D02G059000
GO:0008453	alanine-glyoxylate transaminase activity	0.000189	0.00636	25.8756	molecular_function	TraesCS4A02G137000/TraesCS4B02G167100/TraesCS4D02G170300
GO:0006542	glutamine biosynthetic process	0.000107	0.00673	30.8693	biological_process	TraesCS4A02G266900/TraesCS4B02G047400/TraesCS4D02G047400
GO:0043034	costamere	0.000133	0.00784	15.2295	cellular_component	TraesCS2A02G348000/TraesCS2D02G346300/TraesCS3B02G145700/TraesCS4B02G126500
GO:0008643	carbohydrate transport	0.000167	0.00941	4.63039	biological_process	TraesCS3A02G130300/TraesCS3B02G149400/TraesCS6A02G382400/TraesCS6A02G382500/TraesCS6A02G382600/TraesCS6B02G421700/TraesCS6B02G421800/TraesCS6D02G367300/TraesCS6D02G367400
GO:0019344	cysteine biosynthetic process	0.000184	0.00941	26.1202	biological_process	TraesCS2A02G225200/TraesCS2B02G275100/TraesCS2D02G231100
GO:0009738	abscisic acid-activated signaling pathway	0.000331	0.0153	2.63587	biological_process	TraesCS1A02G070400/TraesCS1A02G284500/TraesCS1A02G366900/TraesCS1D02G072900/TraesCS2A02G566700/TraesCS2D02G075000/TraesCS3A02G022700/TraesCS3A02G255600/TraesCS3A02G256200/TraesCS3A02G256300/TraesCS3B02G022500/TraesCS3B02G284800/TraesCS3D02G253700/TraesCS3D02G256500/TraesCS4A02G216900/TraesCS4B02G078400/TraesCS7D02G164500
GO:0086014	atrial cardiac muscle cell action potential	0.000425	0.016	19.9742	biological_process	TraesCS2A02G348000/TraesCS2D02G346300/TraesCS4B02G126500
GO:0086066	atrial cardiac muscle cell to AV node cell communication	0.000425	0.016	19.9742	biological_process	TraesCS2A02G348000/TraesCS2D02G346300/TraesCS4B02G126500
GO:0006878	cellular copper ion homeostasis	0.000507	0.0168	18.8646	biological_process	TraesCS5A02G213700/TraesCS5B02G210000/TraesCS5D02G218300
GO:0019441	tryptophan catabolic process to kynurenine	0.000507	0.0168	18.8646	biological_process	TraesCS3A02G368800/TraesCS3D02G361800/TraesCS5B02G158200
GO:0010229	inflorescence development	0.000548	0.0172	7.54583	biological_process	TraesCS2B02G154800/TraesCS2D02G134200/TraesCS3A02G311100/TraesCS3D02G143300/TraesCS7B02G013100
GO:0071470	cellular response to osmotic stress	0.000598	0.0177	17.8717	biological_process	TraesCS3A02G022700/TraesCS3B02G022500/TraesCS3D02G023700
GO:0048262	determination of dorsal/ventral asymmetry	0.000674	0.019	10.0611	biological_process	TraesCS3A02G375500/TraesCS3B02G407700/TraesCS3D02G368000/TraesCS5B02G277800
GO:0015267	channel activity	0.000759	0.0213	9.75023	molecular_function	TraesCS1A02G177500/TraesCS7A02G187800/TraesCS7B02G092900/TraesCS7D02G188800
GO:0048768	root hair cell tip growth	0.000795	0.0214	9.63297	biological_process	TraesCS1A02G209400/TraesCS4B02G367300/TraesCS4D02G360200/TraesCS5A02G535000
GO:0005375	copper ion transmembrane transporter activity	0.000958	0.0231	15.2901	molecular_function	TraesCS5A02G213700/TraesCS5B02G210000/TraesCS5D02G218300
GO:0120091	jasmonic acid hydrolase	0.000958	0.0231	15.2901	molecular_function	TraesCS4A02G234100/TraesCS4B02G081200/TraesCS4D02G079900
GO:0051980	iron-nicotianamine transmembrane transporter activity	0.00109	0.0246	14.6254	molecular_function	TraesCS2A02G390800/TraesCS2B02G408500/TraesCS2D02G387800
GO:0005887	integral component of plasma membrane	0.000707	0.027	2.75707	cellular_component	TraesCS2A02G046400/TraesCS2A02G046600/TraesCS2D02G508800/TraesCS4A02G042100/TraesCS4B02G126500/TraesCS4B02G262900/TraesCS6A02G382400/TraesCS6A02G382500/TraesCS6A02G382600/TraesCS6B02G394300/TraesCS6B02G421700/TraesCS6B02G421800/TraesCS6D02G367300/TraesCS6D02G367400
GO:0099503	secretory vesicle	0.000915	0.027	3.36936	cellular_component	TraesCS5B02G076100/TraesCS5B02G187000/TraesCS5B02G309300/TraesCS6A02G339200/TraesCS6B02G369400/TraesCS6B02G370000/TraesCS6D02G319800/TraesCS6D02G319900/TraesCS7A02G439300/TraesCS7D02G429000
GO:0040008	regulation of growth	0.00111	0.0273	2.6279	biological_process	TraesCS1A02G254100/TraesCS2A02G494400/TraesCS2B02G187200/TraesCS2B02G437000/TraesCS2D02G415500/TraesCS3A02G276800/TraesCS3B02G310900/TraesCS3D02G277000/TraesCS4A02G082200/TraesCS4D02G014900/TraesCS5A02G502000/TraesCS6D02G307600/TraesCS6D02G396500/TraesCS7B02G254100
GO:0016131	brassinosteroid metabolic process	0.00117	0.0273	8.70672	biological_process	TraesCS1A02G254100/TraesCS5A02G242400/TraesCS7B02G094400/TraesCS7B02G254100
GO:0010150	leaf senescence	0.00117	0.0273	2.87156	biological_process	TraesCS2B02G118500/TraesCS3A02G107200/TraesCS3B02G125600/TraesCS3D02G109300/TraesCS5A02G143200/TraesCS5B02G142100/TraesCS5D02G148800/TraesCS6A02G339200/TraesCS6B02G369400/TraesCS6B02G370000/TraesCS6D02G319800/TraesCS6D02G319900
GO:0019902	phosphatase binding	0.0013	0.0273	8.46247	molecular_function	TraesCS2A02G454500/TraesCS4A02G087300/TraesCS4B02G042500/TraesCS7A02G385100
GO:0031098	stress-activated protein kinase signaling cascade	0.00154	0.0322	4.88579	biological_process	TraesCS1A02G366900/TraesCS3A02G255600/TraesCS3A02G256200/TraesCS3A02G256300/TraesCS3D02G256500/TraesCS4A02G062600
GO:0030154	cell differentiation	0.00155	0.0322	2.28797	biological_process	TraesCS1A02G209400/TraesCS1A02G444500/TraesCS2B02G154800/TraesCS2B02G226900/TraesCS2D02G134200/TraesCS2D02G207200/TraesCS3A02G108000/TraesCS3B02G040200/TraesCS4A02G060600/TraesCS4A02G322200/TraesCS4B02G236000/TraesCS4B02G367300/TraesCS4D02G360200/TraesCS5A02G535000/TraesCS5B02G176100/TraesCS5D02G552200/TraesCS7B02G013100
GO:2000022	regulation of jasmonic acid mediated signaling pathway	0.0016	0.0322	4.17006	biological_process	TraesCS2D02G507200/TraesCS4A02G007800/TraesCS4A02G234100/TraesCS4B02G081200/TraesCS4D02G079900/TraesCS4D02G296000/TraesCS5B02G211000
GO:0023014	signal transduction by protein phosphorylation	0.00172	0.0334	4.78257	biological_process	TraesCS1A02G366900/TraesCS3A02G255600/TraesCS3A02G256200/TraesCS3A02G256300/TraesCS3D02G256500/TraesCS4A02G062600
GO:0004709	MAP kinase kinase kinase activity	0.0019	0.0378	5.7208	molecular_function	TraesCS1A02G366900/TraesCS3A02G255600/TraesCS3A02G256200/TraesCS3A02G256300/TraesCS3D02G256500
GO:0010922	positive regulation of phosphatase activity	0.00211	0.0391	28.2968	biological_process	TraesCS4A02G087300/TraesCS4B02G042500
GO:0007623	circadian rhythm	0.00215	0.0391	3.53711	biological_process	TraesCS1A02G209400/TraesCS2A02G456600/TraesCS2B02G478700/TraesCS2D02G456900/TraesCS4B02G367300/TraesCS4D02G360200/TraesCS5A02G535000/TraesCS5B02G040700
GO:0008083	growth factor activity	0.00274	0.0425	24.9173	molecular_function	TraesCS4A02G060600/TraesCS4B02G236000
GO:0016709	oxidoreductase activity, acting on paired donors, with incorporation or reduction of molecular oxygen, NAD(P)H as one donor, and incorporation of one atom of oxygen	0.00306	0.0425	2.44574	molecular_function	TraesCS1A02G177300/TraesCS1A02G292500/TraesCS3A02G061600/TraesCS3B02G030300/TraesCS3D02G061700/TraesCS3D02G061900/TraesCS4A02G398800/TraesCS5A02G502000/TraesCS5B02G007000/TraesCS5B02G007100/TraesCS5B02G007200/TraesCS5B02G209100/TraesCS6A02G081800
GO:0015333	peptide:proton symporter activity	0.00309	0.0425	3.33465	molecular_function	TraesCS1A02G269400/TraesCS2B02G615300/TraesCS3A02G382100/TraesCS3B02G414800/TraesCS3D02G375900/TraesCS5A02G485300/TraesCS5D02G498700/TraesCS7B02G283400
GO:1904680	peptide transmembrane transporter activity	0.00309	0.0425	3.33465	molecular_function	TraesCS1A02G269400/TraesCS2B02G615300/TraesCS3A02G382100/TraesCS3B02G414800/TraesCS3D02G375900/TraesCS5A02G485300/TraesCS5D02G498700/TraesCS7B02G283400
GO:0036190	indole-2-monooxygenase activity	0.00315	0.0425	6.79562	molecular_function	TraesCS3A02G061600/TraesCS3D02G061700/TraesCS3D02G061900
GO:0017046	peptide hormone binding	0.00341	0.0429	22.4255	molecular_function	TraesCS3A02G388200/TraesCS3D02G381300
GO:0004180	carboxypeptidase activity	0.00344	0.0429	9.89362	molecular_function	TraesCS3A02G276800/TraesCS3B02G310900/TraesCS3D02G277000
GO:0031408	oxylipin biosynthetic process	0.00267	0.046	4.38145	biological_process	TraesCS2D02G028600/TraesCS4B02G237600/TraesCS6A02G185100/TraesCS6B02G353200/TraesCS6D02G172200/TraesCS6D02G302300
GO:0042326	negative regulation of phosphorylation	0.00269	0.046	25.1528	biological_process	TraesCS4A02G087300/TraesCS4B02G042500
GO:0032147	activation of protein kinase activity	0.00303	0.0495	4.27122	biological_process	TraesCS1A02G366900/TraesCS3A02G255600/TraesCS3A02G256200/TraesCS3A02G256300/TraesCS3D02G256500/TraesCS4A02G062600
GO:0019346	transsulfuration	0.00307	0.0495	10.2898	biological_process	TraesCS1A02G181000/TraesCS1B02G199600/TraesCS1D02G184500

## Sheet: Table S6
Table S6 Expression levels of TaJAZ genes in the wheat spikes
Gene name	Gene ID	SAM_1	SAM_2	SAM_3	W1.5_1	W1.5_2	W1.5_3	W2.5_1	W2.5_2	W2.5_3	W2_1	W2_2	W2_3	W3.25_1	W3.25_2	W3.25_3	W3.5_1	W3.5_2	W3.5_3	W3_1	W3_2	W3_3	W4_1	W4_2	W4_3
TaJAZ1-A	TraesCS2A02G506500	120.328	132.81	140.092	153.267	123.777	128.928	118.552	80.934	83.907	121.249	89.53	98.548	95.345	110.043	101.54	99.211	108.034	120.215	171.035	96.473	122.961	164.851	146.575	191.103
TaJAZ1-B	TraesCS2B02G534800	3.914	4.533	5.773	5.585	4.751	5.148	4.43	2.774	4.27	4.898	2.524	2.255	1.979	2.798	3.204	2.596	6.923	3.489	8.093	3.678	3.874	7.002	5.604	7.918
TaJAZ1-D	TraesCS2D02G507200	111.085	126.756	135.002	153.91	131.941	117.192	104.694	78.681	98.584	108.572	75.785	77.523	104.171	104.152	104.066	110.807	85.707	123.384	167.274	82.545	136.761	185.745	170.904	222.677
TaJAZ2-A	TraesCS2A02G286700	0.103	2.245	0.215	0.548	0	2.731	0.332	1.21	1.246	3.115	2.863	0.108	0	0.112	0.296	0.425	0	0.214	3.392	0.807	2.392	0.992	0	0
TaJAZ2-B	TraesCS2B02G303600	0	1.233	0.093	0.095	0.095	1.474	0.191	0.855	0.09	2.062	2.561	0.093	0	0.097	0	0	0	0	0.683	0.087	0.885	0	0.28	0
TaJAZ2-D	TraesCS2D02G285300	0.288	2.67	0	0.409	0.307	6.167	0.827	2.261	1.261	3.203	4.874	0.202	0.101	0.838	1.658	0.398	0.105	0	5.495	2.733	2.662	1.39	0.202	0.105
TaJAZ3-A	TraesCS2A02G169300	43.179	62.816	70.568	81.158	56.628	57.656	93.837	58.679	82.153	60.643	48.932	30.661	19.086	33.553	39.459	33.51	23.517	29.339	148.819	64.382	63.386	49.053	53.154	68.745
TaJAZ3-B	TraesCS2B02G195600	42.352	56.806	66.963	62.874	49.847	54.936	85.194	62.261	75.023	58.347	47.301	26.279	18.663	30.241	43.315	30.456	26.275	26.743	162.061	67.992	67.147	49.963	47.505	70.908
TaJAZ3-D	TraesCS2D02G176800	49.625	61.5	74.776	74.314	58.705	52.676	97.018	53.536	79.848	63.18	46.7	21.969	14.756	33.008	36.78	30.784	17.658	25.765	181.989	72.477	55.065	52.597	48.466	71.623
TaJAZ4-B	TraesCS2B02G264000	0	0	0	0	0	0.269	0	0	0.123	0	0	0	0	0	0	0	0	0	0	0	0	0	0	0
TaJAZ4-D	TraesCS2D02G251700	0	0	0	0	0	0.263	0	0.254	0	0	0	0.125	0	0	0	0	0	0	0.392	0	0	0	0	0.129
TaJAZ5-A	TraesCS4A02G008000	0.08	0.398	0	0.171	0	1.154	0	1.373	1.62	0.567	0.239	0	0	0	0.115	0.166	0.175	0.167	1.324	0.394	0.711	0.193	0	0
TaJAZ5-B	TraesCS4B02G296900	0	2.339	0.469	0.717	0.838	4.348	0.362	3.242	2.38	1.701	2.68	0.118	0.353	0.367	1.615	0.697	0.245	0.35	4.815	1.431	2.861	0	0	0.122
TaJAZ5-D	TraesCS4D02G295800	0.232	3.106	0.363	0.494	0.247	3.977	0.374	2.976	1.521	0.82	1.614	0	0	0.126	1.334	0.36	0	0.241	1.912	1.137	2.055	0.14	0	0
TaJAZ6-A	TraesCS4A02G007900	7.22	11.817	9.923	16.609	7.863	7.138	15.563	13.419	14.742	11.169	5.5	5.521	0.743	0.85	2.447	2.053	2.089	4.423	25.648	4.38	11.153	4.102	3.727	6.404
TaJAZ6-B	TraesCS4B02G297000	4.602	8.613	6.753	14.917	11.555	11.062	16.363	9.603	8.762	18.742	6.37	7.559	0.941	1.175	3.272	1.176	2.156	1.245	9.413	3.816	5.903	0.577	0.692	0.717
TaJAZ6-D	TraesCS4D02G295900	6.687	15.671	8.71	27.651	17.652	15.659	15.161	13.242	19.897	17.354	7.728	8.709	1.059	2.962	4.452	3.333	2.275	6.504	28.552	11.338	14.279	3.427	2.259	2.2
TaJAZ7-A	TraesCS4A02G007800	5.008	15.761	6.113	14.801	8.024	26.826	7.31	14.751	25.739	9.076	12.368	2.749	0.547	3.419	8.116	5.404	3.307	4.89	43.437	18.755	17.599	2.393	4.835	2.047
TaJAZ7-B	TraesCS4B02G297100	10.425	15.383	11.347	22.463	18.446	24.74	11.349	15.226	33.642	11.61	14.16	2.664	4.64	5.866	9.405	10.691	6.1	7.348	67.613	30.203	30.965	4.068	8.207	3.788
TaJAZ7-D	TraesCS4D02G296000	9.695	26.823	11.871	25.733	13.414	33.33	11.636	25.959	39.539	13.149	14.924	3.019	2.196	6.979	18.25	12.554	4.816	6.884	75.346	34.087	31.051	4.389	7.658	3.963
TaJAZ8-A	TraesCS4A02G249400	1.388	1.63	1.716	0.942	0.943	0.28	0.544	0.946	1.913	0.638	0.88	1.064	1.324	1.653	0.182	0.784	1.792	1.051	1.945	1.487	2.24	1.066	1.86	1.238
TaJAZ8-B	TraesCS4B02G065300	0.571	0.284	0.498	0.406	0.508	0.316	0.308	0.204	0.577	0.096	0.095	0	0.599	0.104	0.548	0.394	0.832	1.288	0.419	0.467	0.317	0.345	0.2	0.415
TaJAZ8-D	TraesCS4D02G064200	0.671	0.5	0.615	0.269	0.628	0.744	0.271	0.09	0.849	0.424	0.418	0.088	0.528	0.183	0.242	0.348	0.367	0.087	0.277	0.577	0.373	0	0.088	0
TaJAZ9-B	TraesCS4B02G364700	5.104	5.168	3.929	2.157	3.497	8.432	2.491	3.61	6.816	1.072	14.006	1.421	0.606	4.628	2.081	2.494	3.368	3.109	5.303	3.973	9.725	1.046	1.014	2.624
TaJAZ9-D-1	TraesCSU02G139000	0	0	0	0	0	0	0	0	0	0	0	0	0	0	0	0	0	0	0	0	0	0	0	0
TaJAZ9-D-2	TraesCSU02G139100	0.628	0.624	0.219	0.074	0.075	0.31	0.226	0.523	0.706	0	5.286	0.294	0.22	0.305	0.302	0.217	0	0.218	1.384	0.823	1.317	0.084	0	0.152
TaJAZ10-A-1	TraesCS5A02G204900	13.712	16.037	14.241	17.212	11.368	18.707	23.528	22.002	22.52	13.168	16.518	10.904	8.102	10.002	15.045	9.282	8.548	9.073	40.997	21.345	18.84	10.518	9.749	12.14
TaJAZ10-A-2	TraesCS5A02G533100	0	0	0	0	0	0	0	0	0	0	0.09	0	0	0	0	0	0	0	0	0	0	0	0	0
TaJAZ11-A	TraesCS5A02G533000	0	0.07	0	0	0	0.313	0.152	0.227	0	0.143	6.047	0.149	0	0.077	0	0	0.077	0.221	0.233	0.069	0.157	0.256	0	0
TaJAZ11-B	TraesCS5B02G203400	18.626	21.146	23.114	25.09	16.787	22.281	31.238	21.205	24.814	16.052	18.807	13.23	9.851	14.825	21.978	13.955	12.157	14.083	63.055	30.725	25.48	14.354	16.499	17.298
TaJAZ11-D	TraesCS5D02G211200	21.655	28.152	27.877	25.27	23.51	33.992	37.946	32.689	30.907	21.594	23.6	17.184	17.587	23.095	28.477	22.01	13.086	22.499	60.323	33.231	32.792	24.36	24.202	27.991
TaJAZ12-A	TraesCS5A02G212800	8.108	16.646	18.243	19.252	4.33	13.731	14.344	5.407	8.196	6.034	5.562	0.322	0.963	6.015	7.161	8.24	5.183	5.894	91.479	33.507	16.38	8.495	6.847	9.587
TaJAZ12-B	TraesCS5B02G211000	15.56	26.878	37.158	36.754	10.964	15.167	33.892	7.94	16.143	12.278	9.657	1.545	1.795	7.919	6.806	10.296	5.787	7.212	143.643	42.411	17.176	10.426	7.293	11.988
TaJAZ12-D	TraesCS5D02G219300	11.147	18.568	23.238	22.751	7.109	20.174	22.818	8.16	13.62	8.598	5.671	0.845	1.43	6.043	9.01	7.892	2.98	9.354	126.471	39.463	25.45	13.167	10.811	18.094
TaJAZ13-A	TraesCS6A02G293800	0	0	0	0	0	0	0	0	0	0	0	0	0	0	0	0	0	0	0	0	0	0	0	0
TaJAZ13-B	TraesCS6B02G324300	0	0	0	0	0	0	0	0	0	0	0	0	0	0	0	0	0	0	0	0	0	0	0	0
TaJAZ13-D	TraesCS6D02G274700	0	0	0	0	0	0	0	0	0	0	0	0	0	0	0	0	0	0	0	0	0	0	0	0
TaJAZ14-A-1	TraesCS7A02G201600	1.217	5.444	1.592	2.759	0.813	1.855	1.312	1.793	1.538	1.385	7.276	0	0.319	1.828	3.288	2.365	0.499	1.109	13.24	6.427	5.235	0.551	0.641	1.161
TaJAZ14-A-2	TraesCS7A02G201500	0.688	6.841	2.88	2.692	2.206	2.289	0.742	2.949	1.624	1.393	10.971	0	0	1.754	2.975	4.279	1.003	1.434	14.404	9.917	8.402	0	0	0
TaJAZ14-A-3	TraesCS7A02G201300	0.156	3.563	0.978	0.499	1.332	1.382	0.168	2.337	2.521	0.788	2.329	0.164	0	2.894	2.694	2.261	0	0.649	8.24	6.584	5.016	0	0	0.17
TaJAZ14-A-4	TraesCS7A02G201200	0.921	3.662	1.606	0.655	0.656	1.191	0.827	4.605	0.776	0.932	3.824	0.162	0.161	2.515	4.202	4.295	0	0.48	10.822	7.993	7.497	1.483	0.162	0.167
TaJAZ14-B-1	TraesCS7B02G108200	0.315	0.47	0.33	0.168	0.337	0.349	1.019	0.169	0.478	0	0.314	0.498	0	0	0.454	0	0.172	0	0.521	0.464	0.699	0.951	0	0.172
TaJAZ14-B-2	TraesCS7B02G107700	3.013	12.351	4.597	8.569	2.95	11.687	3.247	11.16	5.077	6.857	11.004	2.117	0	1.508	3.436	4.422	0.823	1.569	20.601	8.139	9.612	0.303	0.264	0.137
TaJAZ14-B-3	TraesCS7B02G107800	1.784	12.261	4.665	5.232	3.493	3.459	2.884	11.145	2.705	1.504	7.699	0.627	0.156	7.143	12.205	7.853	0.975	3.096	31.105	15.623	17.484	0.179	0	0.324
TaJAZ14-B-4	TraesCS7B02G107900	0.755	3.002	1.422	0.967	1.129	2.344	0.488	6.31	0.916	0.306	3.31	0.159	0.317	2.97	8.051	2.66	0.66	0.472	10.813	5.787	6.202	0.729	0.955	0
TaJAZ14-B-5	TraesCS7B02G108500	0	1.192	0.314	0	0.32	0.499	0	1.767	0	0	1.643	0	0	0	0.216	0	0.328	0	0.33	0.736	0.166	0	0	0
TaJAZ14-B-6	TraesCS7B02G108000	0.456	1.963	0.795	0.486	0.811	1.01	0.328	2.441	0.614	0.461	5.449	0.16	0	0.83	1.97	0.944	0.498	0.475	5.02	2.239	2.529	0	0	0
TaJAZ14-D-1	TraesCS7D02G204200	3.127	10.317	4.449	6.137	1.336	7.901	0.539	7.368	3.541	2.404	9.344	0.659	0	3.415	3.423	2.073	0.137	0.782	17.357	8.354	6.385	1.208	0	0
TaJAZ14-D-2	TraesCS7D02G204300	0.425	2.956	0.741	2.266	0.908	0.628	0.458	3.49	1.146	0.573	3.81	0.149	0	1.547	2.245	2.201	0.31	0.443	4.993	3.34	3.458	0.171	0.149	0
TaJAZ14-D-3	TraesCS7D02G204500	0.418	3.043	1.019	1.039	1.189	1.696	0	5.515	2.11	2.252	7.902	0.147	0	0.76	2.205	0.288	0	0.87	8.43	6.561	3.552	0.168	0.147	0.152
TaJAZ14-D-4	TraesCS7D02G204600	0.419	5.971	0.585	0.447	0.448	2.478	0	5.089	1.695	3.816	6.542	0.442	0	3.205	1.409	1.592	0	1.746	8.772	6.039	6.047	0.169	0	0.152
TaJAZ14-D-5	TraesCS7D02G204700	0.553	3.434	1.446	0.59	0.591	2.298	0.149	1.332	0.559	1.119	4.131	0.583	0	0.302	0.597	0.286	0	1.44	8.83	4.481	2.301	0.167	0	0
TaTIFY1-B	TraesCS7B02G323300	6.894	8.438	6.948	7.801	6.286	9.69	4.53	10.715	11.049	8.929	7.704	8.063	5.91	4.867	7.387	7.229	6.156	7.004	8.24	6.937	7.37	5.785	6.995	7.606
TaTIFY1-D	TraesCS7D02G415300	8.84	8.914	6.936	8.735	4.86	9.796	8.406	11.835	9.988	9.862	7.381	8.631	3.273	8.661	5.243	5.656	5.967	8.394	7.874	7.789	6.347	4.394	5.613	8.502
TaZML1-A	TraesCS7A02G201400	0.525	2.982	1.02	1.04	0.962	1.996	0.89	2.813	0.91	1.442	3.363	0.395	0.079	1.147	0.757	1.166	0	0.938	7.189	4.127	2.581	0	0.237	0
TaZML1-B	TraesCS7B02G108300	0.999	6.456	1.96	1.599	1.468	6.369	0.673	5.62	0.758	2.401	8.711	0.132	0	2.183	1.44	1.424	0.546	0.651	9.493	4.172	3.188	0	0	0
TaZML1-D	TraesCS7D02G204400	0.296	4.854	1.084	2.052	2.213	0.984	0.957	6.341	1.646	1.198	7.076	0.468	0	1.455	3.198	1.38	0.809	0.925	10.269	5.815	3.12	0	0.156	0
TaZML2-A	TraesCS6A02G118800	16.94	17.164	16.817	15.871	14.9	19.582	21.765	15.581	15.715	15.857	12.241	13.932	16.657	13.495	16.554	16.172	16.553	20.27	19.022	17.291	17.912	16.922	20.779	19.912
TaZML2-B	TraesCS6B02G146800	18.128	24.171	21.032	25.38	23.023	24.326	25.718	18.427	19.726	22.869	17.203	19.73	20.125	21.886	21.459	25.402	27.087	32.127	24.247	25.316	26.185	26.342	28.464	33.266
TaZML2-D	TraesCS6D02G108700	15.232	18.747	15.349	18.034	19.925	18.66	15.814	11.374	20.838	21.13	11.483	14.212	18.839	15.567	14.291	19.687	16.799	22.338	24.238	20.657	20.855	19.992	24.43	24.37
TaZML3-A	TraesCS7A02G423100	12.942	11.897	13.674	15.322	12.787	12.478	10.95	11.921	10.14	10.342	12.247	11.526	15.547	13.499	14.914	16.357	16.903	16.646	13.47	16.399	14.648	15.625	14.653	15.306
TaZML3-B	TraesCS7B02G323600	14.695	13.361	14.626	17.132	14.043	13.911	10.644	14.21	12.39	13.841	11.615	11.537	17.102	14.685	15.854	15.469	19.506	17.41	15.856	20.628	14.854	10.487	14.035	14.656
TaZML3-D	TraesCS7D02G416000	10.058	11.714	12.063	13.597	12.385	11.714	9.252	11.459	11.464	8.554	8.679	9.925	16.4	11.545	12.642	11.149	12.813	17.88	13.97	17.116	13.72	13.149	12.212	13.338

## Sheet: Table S7
Table S7 Phenotypic analysis of T8 transgenic TaSPL13-2B plants in the field in Hongshan, Hubei Province, China from October 2021 to May 2022
Line	Tiller number	Length of spike (cm)	Weight per spike (g)	Florets per spike	Grains per spike	1000-grain weight (g)	Yield per plant (g)	Florets per spikelet	Grains per spikelet
Bobwhite	5.7±1.6	9.9±1.0	1.9±0.2	109.5±6.7	59.1±4.1	36.7±0.6	8.996±2.1	5.1±1.3 (Basal) (n=112)	2.6±1.2 (Basal) (n=112)
	(n=60)	(n=60)	(n=60)	(n=60)	(n=60)	(n=10)	(n=60)	5.7±0.7(Central) (n=112)	3.4±0.7(Central) (n=112)
								4.4±0.8 (Apical) (n=112)	2.1±0.8 (Apical) (n=112)
Bobwhite(-)	5.8±1.5	10.2±0.9	1.9±0.3	107.8±7.4	59.7±4.2	36.5±0.8	8.755±2.3	5.3±1.2 (Basal) (n=112)	2.7±1.4 (Basal) (n=112)
	(n=60)	(n=60)	(n=60)	(n=60)	(n=60)	(n=10)	(n=60)	5.9±0.8(Central) (n=112)	3.5±0.6(Central) (n=112)
								4.4±0.8 (Apical) (n=112)	2.1±0.9 (Apical) (n=112)
OE-1	5.7±1.9	9.9±1.0	2.2±0.3	124.0±8.8	68.6±7.8	35.5±0.9	9.793±3.3	6.4±1.1 (Basal) (n=112)	3.1±1.5 (Basal) (n=112)
	(n=60)	(n=60)	(n=60)	(n=60)	(n=60)	(n=10)	(n=60)	6.6±0.7(Central) (n=112)	4.0±0.8(Central) (n=112)
								4.4±0.8 (Apical) (n=112)	2.3±0.8 (Apical) (n=112)
OE-3	5.9±1.7	10.1±0.9	2.2±0.2	125.3±7.8	68.8±4.9	35.9±0.6	9.724±1.9	6.0±1.3 (Basal) (n=112)	3.6±1.5 (Basal) (n=112)
	(n=60)	(n=60)	(n=80)	(n=60)	(n=60)	(n=10)	(n=60)	6.6±0.8(Central) (n=112)	3.9±0.7(Central) (n=112)
								4.4±0.7 (Apical) (n=112)	2.2±0.7 (Apical) (n=112)
OE-12	6.0±1.6	10.1±0.7	2.1±0.2	122.6±7.9	68.9±5.1	35.8±0.6	9.605±2.3	6.1±1.3 (Basal) (n=112)	3.4±1.4 (Basal) (n=112)
	(n=60)	(n=60)	(n=60)	(n=60)	(n=60)	(n=10)	(n=60)	6.6±0.6(Central) (n=112)	4.2±0.9(Central) (n=112)
								4.4±0.8 (Apical) (n=112)	2.2±0.8 (Apical) (n=112)
Notes
Sixty plants from each of the three transgenic events (gTaSPL13-2B #1, gTaSPL13-2B #3, and gTaSPL13-2B #12) and controls (both wild type and null-segregant line) were collected for phenotypic analysis.
The main spike of each plant was used to measure the number of florets per spike, grains per spike, florets per spikelet, grains per spikelet, and weight per spike.
There were no differences in tiller number and spike length, and the number of grains increased mainly in the central and basal positions of the spike, with no change in the apical position in transgenic plants compared to control plants.
The plant yield of the three transgenic plants increased by 11.9% (gTaSPL13-2B #1), 11.1% (gTaSPL13-2B #3), and 9.7% (gTaSPL13-2B #12) respectively, compared to null-segregant line. Data distribution and exact P values are shown in the Figure S16.

## Sheet: Table S8
Table S8 Phenotypic analysis of T9 transgenic TaSPL13-2B plants in the field in Hongshan, Hubei Province, China from October 2022 to May 2023
Line	Tiller number	Length of spike (cm)	Weight per spike (g)	Grain weight per spike (g)	Florets per spike	Grains per spike	1000-grain weight (g)	Florets per spikelet	Grains per spikelets	Yield per plant (g)	Grain yield (kg/m2)
					per spike
Bobwhite	4.1±1.3	12.3±0.7	3.1±1.1	2.1±0.2	110.8±10.5	63.9±8.3	36.0±1.4	5.5±1.3 (Basal) (n=638)	3.2±1.3 (Basal) (n=638)	8.833±2.5	1.376±0.065
	(n=80)	(n=80)	(n=80)	(n=80)	(n=80)	(n=80)	(n=20)	5.5±0.6(Central) (n=695)	3.3±0.8(Central) (n=695)	(n=80)	(n=4)
								3.5±1.1 (Apical) (n=294)	1.5±0.9 (Apical) (n=294)
Bobwhite(-)	4.5±1.5	12.3±0.6	2.9±0.3	2.1±0.2	108.6±8.6	62.0±5.9	36.0±1.2	5.4±1.2 (Basal) (n=638)	3.2±1.2 (Basal) (n=638)	8.835±2.5	1.364±0.026
	(n=80)	(n=80)	(n=80)	(n=80)	(n=80)	(n=80)	(n=20)	5.4±0.7(Central) (n=705)	3.2±0.7(Central) (n=705)	(n=80)	(n=4)
								3.3±1.0 (Apical) (n=294)	1.5±0.8 (Apical) (n=294)
OE-1	4.8±1.5	12.2±0.7	3.6±0.4	2.6±0.3	131.8±12.9	76.4±8.8	35.3±1.3	6.4±1.6 (Basal) (n=638)	3.8±1.6 (Basal) (n=638)	9.802±3.0	1.517±0.107
	(n=80)	(n=80)	(n=80)	(n=80)	(n=80)	(n=80)	(n=20)	6.0±1.1(Central) (n=711)	3.9±0.9 (Central) (n=711)	(n=80)	(n=4)
								3.5±1.1 (Apical) (n=285)	1.6±0.9 (Apical) (n=285)
OE-3	4.7±1.5	12.2±0.6	3.6±0.4	2.6±0.3	130.7±13.8	76.8±9.3	35.5±1.5	6.3±1.5 (Basal) (n=638)	3.7±1.6 (Basal) (n=638)	9.859±3.3	1.532±0.097
	(n=80)	(n=80)	(n=80)	(n=80)	(n=80)	(n=80)	(n=20)	5.9±1.0(Central) (n=713)	3.7±0.9(Central) (n=713)	(n=80)	(n=4)
								3.5±1.0 (Apical) (n=277)	1.5±0.9 (Apical) (n=277)
OE-12	5.0±1.8	12.1±0.6	3.6±0.4	2.6±0.3	130.2±9.7	75.9±7.0	35.2±1.3	6.4±1.5 (Basal) (n=638)	3.8±1.6 (Basal) (n=638)	9.740±3.1	1.498±0.067
	(n=80)	(n=80)	(n=80)	(n=80)	(n=80)	(n=80)	(n=20)	6.0±1.0(Central) (n=719)	3.5±1.1(Central) (n=719)	(n=80)	(n=4)
								3.5±1.0 (Apical) (n=267)	1.5±0.9 (Apical) (n=267)
Notes
Four plots were used for each of the three transgenic events (gTaSPL13-2B #1, gTaSPL13-2B #3 and gTaSPL13-2B #12) and control plants (both wild type and null-segregant line). The planting area was three squares with 400 grains.
Twenty plants were collected from each plot, and a total of 80 plants were collected from the four plots for phenotypic analysis.
The main spike of each plant was measured for the number of florets per spike, grains per spike, florets per spikelet, grains per spikelet, weight per spike, and grain weight per spike.
There were no differences in tiller number and spike length, increased number of grains in the central and basal positions, and no change in the apical position of the transgenic plants compared to control plants.
In summary, the grain yield of the three transgenic plants increased by 11.2% in gTaSPL13-2B #1 (1.3979 kg/m2, 1.4651 kg/m2, 1.5653 kg/m2 and 1.6405 kg /m2), 12.3% in gTaSPL13-2B #3 (1.5440 kg/m2, 1.6576 kg/m2, 1.4982 kg/m2 and 1.4267 kg /m2), and 9.8% in gTaSPL13-2B #12 (1.4715kg/m2, 1.5715 kg/m2, 1.4180 kg/m2 and 1.5306 kg /m2) compared to the null-segregant line (1.3949 kg/m2, 1.3655 kg/m2, 1.…

## Sheet: Table S9
Table S9 Phenotypic analysis of T9 transgenic TaSPL13-2B plants in the field in Xinzhou, Hubei Province, China from October 2022 to May 2023
Line	Tiller number	Length of spike (cm)	Weight per spike (g)	Grain weight per spike (g)	Florets per spike	Grains per spike	1000-grain weight (g)	Florets per spikelet	Grains per spikelet	Yield per plant (g)	Grain yield (kg/m2)
Bobwhite	5.8±1.9	12.0±0.7	3.0±0.3	2.1±0.3	112.9±9.9	62.9±7.1	36.2±1.1	5.2±1.5 (Basal) (n=640)	2.9±1.5 (Basal) (n=640)	9.868±2.8	1.664±0.112
	(n=80)	(n=80)	(n=80)	(n=80)	(n=80)	(n=80)	(n=20)	5.5±0.7(Central) (n=800)	3.2±0.8(Central) (n=800)	(n=80)	(n=4)
								3.6±1.1 (Apical) (n=409)	1.5±0.9 (Apical) (n=409)
Bobwhite(-)	6.3±2.5	11.8±0.7	3.0±0.3	2.1±0.2	110.2±8.7	62.3±7.4	35.9±1.4	5.1±1.5 (Basal) (n=640)	2.8±1.6 (Basal) (n=640)	9.377±2.7	1.595±0.147
	(n=80)	(n=80)	(n=80)	(n=80)	(n=80)	(n=80)	(n=20)	5.4±0.7(Central) (n=800)	3.1±0.8(Central) (n=800)	(n=80)	(n=4)
								3.8±1.0 (Apical) (n=380)	1.6±0.9 (Apical) (n=380)
OE-1	5.6±1.7	11.9±0.7	3.8±0.6	2.6±0.4	133.7±10.7	79.6±13.4	34.7±1.3	6.8±1.6 (Basal) (n=640)	3.8±1.6 (Basal) (n=640)	10.647±2.0	1.800±0.067
	(n=80)	(n=80)	(n=80)	(n=80)	(n=80)	(n=80)	(n=20)	6.6±1.0 (Central) (n=800)	4.0±1.0(Central) (n=800)	(n=80)	(n=4)
								3.9±1.2 (Apical) (n=451)	1.7±1.0 (Apical) (n=451)
OE-3	6.0±1.9	12.0±0.7	3.6±0.4	2.6±0.3	132.7±10.2	80.9±10.3	34.9±1.5	6.6±1.5 (Basal) (n=640)	3.7±1.6 (Basal) (n=640)	10.923±2.6	1.796±0.072
	(n=80)	(n=80)	(n=80)	(n=80)	(n=80)	(n=80)	(n=20)	6.5±0.8(Central) (n=800)	3.8±1.0(Central) (n=800)	(n=80)	(n=4)
								3.9±1.2 (Apical) (n=455)	1.7±1.0 (Apical) (n=455)
OE-12	5.7±2.1	11.9±0.7	3.7±0.5	2.6±0.4	129.0±13.3	78.1±13.0	35.4±1.3	6.4±1.5 (Basal) (n=640)	3.7±1.5 (Basal) (n=640)	10.837±2.7	1.772±0.083
	(n=80)	(n=80)	(n=80)	(n=80)	(n=80)	(n=80)	(n=20)	6.3±1.0 (Central) (n=800)	3.8±1.0(Central) (n=800)	(n=80)	(n=4)
								3.8±1.1 (Apical) (n=377)	1.7±0.9 (Apical) (n=377)
Notes
Four plots were used for each of the three transgenic events (gTaSPL13-2B #1, gTaSPL13-2B #3 and gTaSPL13-2B #12) and control plants (both wild type and null-segregant line). The planting area was three squares with 400 grains.
Twenty plants were collected from each plot, and a total of 80 plants were collected from four plots for phenotypic analysis.
The main spike of each plant was used to measure the number of florets per spike, grains per spike, florets per spikelet, grains per spikelet, weight per spike, and grain weight per spike.
Compared to control plants, there were no differences in tiller number and spike length, and the increase in grains per spike was mainly at the central and basal positions, with no change at the apical position of the spike in the transgenic plants.
In summary, the grain yield of the three transgenic plants increased by 12.9% in gTaSPL13-2B #1 (1.7067 kg/m2, 1.8538 kg/m2, 1.8422 kg/m2 and 1.7973 kg/m2), 12.6% in gTaSPL13-2B #3 (1.7110 kg/m2, 1.8690 kg/m2, 1.8397 kg/m2 and 1.7630 kg/m2), and 11.1% in gTaSPL13-2B #12 (1.8485 kg/m2, 1. 6968 kg/m2, 1.7037 kg/m2 and 1.8392 kg/m2) yield, compared to the null-segregant line (1.4873 kg/m2, 1.8010 kg…
Mean values of transgenic plants were statistically compared to mean values of transgenic negative plants, and significance levels were determined using a two-sided Student’s t-test, with green denoting P < 0.05 and black denoting no significant difference in the comparisons. The number of samples (n=number) shown in the table. Data are shown as mean ± SD. Data distribution and exact P values are…
Parameters marked by color indicate that TaSPL13-2B transgenic are significantly different from control plants.

[truncated: 1 more sheets: Table S10]
